# Supplementary material for: Near‐Infrared Conjugated Macrocyclic BODIPYs for Photothermal Cancer Therapy
Source: Angew Chem Int Ed Engl. 2025 Sep 27;64(47):e202511125. doi: 10.1002/anie.202511125 (PMC12624305; doi:10.1002/anie.202511125)
Supplement: Supplementary file 2 — Supporting Information [file ANIE-64-e202511125-s002.zip]

Archive with 1 entries (1 files):
- 7a.cif
