# Supplementary material for: Near‐Infrared Conjugated Macrocyclic BODIPYs for Photothermal Cancer Therapy
Source: Angew Chem Int Ed Engl. 2025 Sep 27;64(47):e202511125. doi: 10.1002/anie.202511125 (PMC12624305; doi:10.1002/anie.202511125)
Supplement: Supplementary file 2 — Supporting Information [file ANIE-64-e202511125-s002.zip › 7a.cif]

data_exp_7a_sq
_audit_creation_date               2025-06-04
_audit_creation_method
;
Olex2 1.5-beta
(compiled 2022.04.07 svn.rca3783a0 for OlexSys, GUI svn.r6439)
;
_shelx_SHELXL_version_number       '2018/3'
_audit_contact_author_address      ?
_audit_contact_author_email        ?
_audit_contact_author_name         ''
_audit_contact_author_phone        ?
_publ_contact_author_id_orcid      ?
_publ_section_references
;
Dolomanov, O.V., Bourhis, L.J., Gildea, R.J, Howard, J.A.K. & Puschmann, H.
 (2009), J. Appl. Cryst. 42, 339-341.

Sheldrick, G.M. (2008). Acta Cryst. A64, 112-122.

Sheldrick, G.M. (2015). Acta Cryst. C71, 3-8.
;
_chemical_name_common              ?
_chemical_name_systematic          ?
_chemical_formula_moiety           'C H Cl3, 2(C43 H33 B F7 N5), C2 H3 N'
_chemical_formula_sum              'C89 H70 B2 Cl3 F14 N11'
_chemical_formula_weight           1687.53
_chemical_absolute_configuration   unk
_chemical_melting_point            ?
loop_
  _atom_type_symbol
  _atom_type_description
  _atom_type_scat_dispersion_real
  _atom_type_scat_dispersion_imag
  _atom_type_scat_source
 'C' 'C' 0.0181 0.0091 'International Tables Vol C Tables 4.2.6.8 and 6.1.1.4'
 'H' 'H' 0.0000 0.0000 'International Tables Vol C Tables 4.2.6.8 and 6.1.1.4'
 'B' 'B' 0.0090 0.0039 'International Tables Vol C Tables 4.2.6.8 and 6.1.1.4'
 'Cl' 'Cl' 0.3639 0.7018 'International Tables Vol C Tables 4.2.6.8 and 6.1.1.4'
 'F' 'F' 0.0727 0.0534 'International Tables Vol C Tables 4.2.6.8 and 6.1.1.4'
 'N' 'N' 0.0311 0.0180 'International Tables Vol C Tables 4.2.6.8 and 6.1.1.4'

_shelx_space_group_comment
;
The symmetry employed for this shelxl refinement is uniquely defined
by the following loop, which should always be used as a source of
symmetry information in preference to the above space-group names.
They are only intended as comments.
;
_space_group_crystal_system        'orthorhombic'
_space_group_IT_number             33
_space_group_name_H-M_alt          'P n a 21'
_space_group_name_Hall             'P 2c -2n'
loop_
  _space_group_symop_operation_xyz
 'x, y, z'
 '-x, -y, z+1/2'
 'x+1/2, -y+1/2, z'
 '-x+1/2, y+1/2, z+1/2'

_cell_length_a                     19.54130(10)
_cell_length_b                     14.22100(10)
_cell_length_c                     28.40140(10)
_cell_angle_alpha                  90
_cell_angle_beta                   90
_cell_angle_gamma                  90
_cell_volume                       7892.66(7)
_cell_formula_units_Z              4
_cell_measurement_reflns_used      91343
_cell_measurement_temperature      173.00
_cell_measurement_theta_max        71.7700
_cell_measurement_theta_min        2.7250
_shelx_estimated_absorpt_T_max     0.713
_shelx_estimated_absorpt_T_min     0.531
_exptl_absorpt_coefficient_mu      1.811
_exptl_absorpt_correction_T_max    1.00000
_exptl_absorpt_correction_T_min    0.13892
_exptl_absorpt_correction_type     multi-scan
_exptl_absorpt_process_details
;
CrysAlisPro 1.171.38.46 (Rigaku Oxford Diffraction, 2015)
Empirical absorption correction using spherical harmonics,
 implemented in SCALE3 ABSPACK scaling algorithm.
;
_exptl_absorpt_special_details     ?
_exptl_crystal_colour              brown
_exptl_crystal_colour_primary      brown
_exptl_crystal_density_diffrn      1.420
_exptl_crystal_density_meas        ?
_exptl_crystal_density_method      ?
_exptl_crystal_description         block
_exptl_crystal_F_000               3472
_exptl_crystal_size_max            0.4
_exptl_crystal_size_mid            0.3
_exptl_crystal_size_min            0.2
_exptl_transmission_factor_max     ?
_exptl_transmission_factor_min     ?
_diffrn_reflns_av_R_equivalents    0.0501
_diffrn_reflns_av_unetI/netI       0.0189
_diffrn_reflns_Laue_measured_fraction_full  1.000
_diffrn_reflns_Laue_measured_fraction_max  1.000
_diffrn_reflns_limit_h_max         23
_diffrn_reflns_limit_h_min         -23
_diffrn_reflns_limit_k_max         16
_diffrn_reflns_limit_k_min         -16
_diffrn_reflns_limit_l_max         33
_diffrn_reflns_limit_l_min         -33
_diffrn_reflns_number              125544
_diffrn_reflns_point_group_measured_fraction_full  1.000
_diffrn_reflns_point_group_measured_fraction_max  1.000
_diffrn_reflns_theta_full          66.591
_diffrn_reflns_theta_max           66.591
_diffrn_reflns_theta_min           3.476
_diffrn_ambient_temperature        173.00
_diffrn_detector_area_resol_mean   8.0697
_diffrn_detector_type              EosS2
_diffrn_measured_fraction_theta_full  1.000
_diffrn_measured_fraction_theta_max  1.000
_diffrn_measurement_details
;
List of Runs (angles in degrees, time in seconds):

  # Type    Start    End  Width  t~exp~   \w     \q     \k     \f   Frames
--------------------------------------------------------------------------
  1  \w     17.00  63.00   1.00    2.00    --   34.48  38.00 -60.00   46
  2  \w     41.00 112.00   1.00    8.00    --  105.88 -61.00  60.00   71
  3  \w     58.00 111.00   1.00    8.00    --  105.88 -77.00   0.00   53
  4  \w     42.00  79.00   1.00    2.00    --   34.48-125.00   0.00   37
  5  \w     37.00  64.00   1.00    2.00    --   34.48-125.00-150.00   27
  6  \w     37.00  95.00   1.00    8.00    --  105.88 -94.00-180.00   58
  7  \w     51.00 115.00   1.00    8.00    --  105.88 -61.00-150.00   64
  8  \w    -15.00 102.00   1.00    2.00    --   34.48   0.00-150.00  117
  9  \w    101.00 149.00   1.00    8.00    --  105.88 111.00 150.00   48
 10  \w    -88.00 -46.00   1.00    2.00    --  -34.73 -57.00-180.00   42
 11  \w     23.00  88.00   1.00    2.00    --   34.73-125.00-180.00   65
 12  \w      4.00  44.00   1.00    2.00    --   34.73 -99.00-150.00   40
 13  \w    -27.00  52.00   1.00    2.00    --   34.73 -38.00   0.00   79
 14  \w      9.00  35.00   1.00    2.00    --   34.73  77.00  60.00   26
 15  \w     11.00  65.00   1.00    2.00    --   34.73  77.00 -30.00   54
 16  \w     49.00  75.00   1.00    2.00    --   34.73  77.00  60.00   26
 17  \w     48.00  73.00   1.00    2.00    --   34.73 -99.00-150.00   25
 18  \w     61.00  87.00   1.00    8.00    --  105.25 -30.00  90.00   26
 19  \w     37.00  89.00   1.00    8.00    --  105.25 -45.00   0.00   52
 20  \w     35.00  61.00   1.00    8.00    --  105.25-111.00 -90.00   26
 21  \w     94.00 122.00   1.00    8.00    --  105.25 -45.00   0.00   28
 22  \w     90.00 134.00   1.00    8.00    --  105.25  45.00 150.00   44
 23  \w     66.00 102.00   1.00    8.00    --  105.25 -94.00 -30.00   36
 24  \w     49.00 119.00   1.00    8.00    --  105.25 -45.00 150.00   70
 25  \w     84.00 110.00   1.00    8.00    --  105.25-111.00  90.00   26
 26  \w     37.00 117.00   1.00    8.00    --  105.25 -45.00 -90.00   80
 27  \w     92.00 123.00   1.00    8.00    --  105.25 -45.00-180.00   31
 28  \w     71.00 113.00   1.00    8.00    --  105.25-111.00 -90.00   42
 29  \w    101.00 172.00   1.00    8.00    --  105.25  61.00 -30.00   71
 30  \w     79.00 105.00   1.00    8.00    --  105.25 -94.00 120.00   26
 31  \w    105.00 131.00   1.00    8.00    --  105.25 111.00-150.00   26
 32  \w     37.00 175.00   1.00    8.00    --  105.25   0.00 -60.00  138
 33  \w    -66.00  -7.00   1.00    2.00    --  -34.73  86.00 -16.00   59
 34  \w    -39.00 -14.00   1.00    2.00    --   16.00 128.00  35.39   25
 35  \w   -104.00 -17.00   1.00    2.00    --  -34.73 -38.00 -60.00   87
 36  \w      3.00  32.00   1.00    2.00    --  -34.73  86.00 -16.00   29
 37  \w     23.00  83.00   1.00    2.00    --   34.73-125.00 -60.00   60
 38  \w     -1.00  24.00   1.00    2.00    --   36.00  95.00 137.20   25
 39  \w      7.00  32.00   1.00    2.00    --   40.00  88.00-111.85   25
 40  \w      8.00  35.00   1.00    2.00    --   40.00  86.00  38.50   27
 41  \w     14.00  39.00   1.00    2.00    --   44.00  82.00 105.98   25
 42  \w     14.00  39.00   1.00    2.00    --   44.00  83.00 -96.62   25
 43  \w     20.00  45.00   1.00    2.00    --   48.00  80.00 118.88   25
 44  \w     19.00  44.00   1.00    2.00    --   48.00  81.00-169.66   25
 45  \w     20.00  46.00   1.00    2.00    --   48.00  79.00  57.26   26
 46  \w     19.00  44.00   1.00    2.00    --   48.00  81.00 -43.69   25
 47  \w     26.00  55.00   1.00    2.00    --   52.00  76.00-141.67   29
 48  \w     94.00 119.00   1.00    2.00    --   52.00  76.00-141.67   25
 49  \w     29.00  55.00   1.00    2.00    --   56.00  77.00  58.93   26
 50  \w     96.00 124.00   1.00    2.00    --   56.00  77.00  17.64   28
 51  \w     29.00  64.00   1.00    2.00    --   56.00  77.00  17.64   35
 52  \w     30.00  65.00   1.00    2.00    --   56.00  75.00 -60.29   35
 53  \w     30.00  62.00   1.00    2.00    --   56.00  76.00-129.64   32
 54  \w     30.00  72.00   1.00    2.00    --   56.00  75.00  99.37   42
 55  \w     98.00 123.00   1.00    2.00    --   56.00  75.00 -60.29   25
 56  \w     84.00 116.00   1.00    2.00    --   56.00  77.00 -20.35   32
 57  \w     29.00  55.00   1.00    2.00    --   56.00  77.00 -20.35   26
 58  \w     30.00  81.00   1.00    2.00    --   56.00  75.00 152.15   51
 59  \w     38.00 131.00   1.00    2.00    --   64.00  76.00-105.54   93
 60  \w     54.00  95.00   1.00    8.00    --   76.00  69.00  49.99   41
 61  \w     97.00 123.00   1.00    8.00    --   76.00  69.00  49.99   26
 62  \w     76.00 102.00   1.00    8.00    --   96.00  64.00 -45.96   26
 63  \w    120.00 156.00   1.00    8.00    --   96.00  64.00 -45.96   36
 64  \w     87.00 113.00   1.00    8.00    --  105.25  61.00 -30.00   26
 65  \w     79.00 104.00   1.00    8.00    --  105.25  77.00-180.00   25
 66  \w     79.00 154.00   1.00    8.00    --  105.25  77.00   0.00   75
 67  \w     87.00 113.00   1.00    8.00    --  105.25  61.00 150.00   26
 68  \w     79.00 165.00   1.00    8.00    --  105.25  77.00  60.00   86
 69  \w     87.00 112.00   1.00    8.00    --  105.25  61.00  90.00   25
 70  \w     79.00 109.00   1.00    8.00    --  105.25  77.00-150.00   30
 71  \w     87.00 166.00   1.00    8.00    --  105.25  61.00 120.00   79
 72  \w     79.00 152.00   1.00    8.00    --  105.25  77.00  30.00   73
 73  \w    144.00 173.00   1.00    8.00    --  105.25  77.00 -90.00   29
 74  \w     87.00 112.00   1.00    8.00    --  105.25  61.00-150.00   25
 75  \w     79.00 122.00   1.00    8.00    --  105.25  77.00 -90.00   43
 76  \w     79.00 139.00   1.00    8.00    --  105.25  77.00 150.00   60
 77  \w     87.00 112.00   1.00    8.00    --  105.25  61.00 -90.00   25
 78  \w     79.00 105.00   1.00    8.00    --  105.25  77.00 -30.00   26
 79  \w    110.00 140.00   1.00    8.00    --  105.25  77.00  90.00   30
 80  \w     79.00 104.00   1.00    8.00    --  105.25  77.00  90.00   25
 81  \w     87.00 112.00   1.00    8.00    --  105.25  61.00   0.00   25
 82  \w    139.00 164.00   1.00    8.00    --  105.25  77.00 120.00   25
 83  \w     79.00 104.00   1.00    8.00    --  105.25  77.00 120.00   25
 84  \w     87.00 118.00   1.00    8.00    --  105.25  61.00-180.00   31
 85  \w     79.00 104.00   1.00    8.00    --  105.25  77.00-120.00   25
;
_diffrn_measurement_device         'four-circle diffractometer'
_diffrn_measurement_device_type    'SuperNova, Dual, Cu at zero, EosS2'
_diffrn_measurement_method         '\w scans'
_diffrn_radiation_type             CuK\a
_diffrn_radiation_wavelength       1.54184
_diffrn_source                     ?
_reflns_Friedel_coverage           0.957
_reflns_Friedel_fraction_full      1.000
_reflns_Friedel_fraction_max       1.000
_reflns_number_gt                  13901
_reflns_number_total               13934
_reflns_special_details
;
 Reflections were merged by SHELXL according to the crystal
 class for the calculation of statistics and refinement.
 
 Structure factors included contributions from the .fab file.
 
 _reflns_Friedel_fraction is defined as the number of unique
 Friedel pairs measured divided by the number that would be
 possible theoretically, ignoring centric projections and
 systematic absences. Completness statistics refer to single and
 composite reflections containing twin component 1 only.
;
_reflns_threshold_expression       'I > 2\s(I)'
_computing_cell_refinement         'CrysAlisPro 1.171.38.46 (Rigaku OD, 2015)'
_computing_data_collection         'CrysAlisPro 1.171.38.46 (Rigaku OD, 2015)'
_computing_data_reduction          'CrysAlisPro 1.171.38.46 (Rigaku OD, 2015)'
_computing_molecular_graphics      'Olex2 1.5-beta (Dolomanov et al., 2009)'
_computing_publication_material    'Olex2 1.5-beta (Dolomanov et al., 2009)'
_computing_structure_refinement    'SHELXL 2018/3 (Sheldrick, 2015)'
_computing_structure_solution      'SHELXS  (Sheldrick, 2008)'
_refine_diff_density_max           1.080
_refine_diff_density_min           -1.010
_refine_diff_density_rms           0.105
_refine_ls_abs_structure_details
;
 Refined as an inversion twin.
;
_refine_ls_abs_structure_Flack     0.49(5)
_refine_ls_extinction_coef         .
_refine_ls_extinction_method       none
_refine_ls_goodness_of_fit_ref     1.049
_refine_ls_hydrogen_treatment      constr
_refine_ls_matrix_type             full
_refine_ls_number_parameters       1086
_refine_ls_number_reflns           13934
_refine_ls_number_restraints       25
_refine_ls_R_factor_all            0.0749
_refine_ls_R_factor_gt             0.0748
_refine_ls_restrained_S_all        1.058
_refine_ls_shift/su_max            0.006
_refine_ls_shift/su_mean           0.000
_refine_ls_structure_factor_coef   Fsqd
_refine_ls_weighting_details      
 'w=1/[\s^2^(Fo^2^)+(0.1695P)^2^+6.8583P] where P=(Fo^2^+2Fc^2^)/3'
_refine_ls_weighting_scheme        calc
_refine_ls_wR_factor_gt            0.2157
_refine_ls_wR_factor_ref           0.2159
_refine_special_details
;
 Refined as a 2-component inversion twin.
;
_olex2_refinement_description
;
1. Twinned data refinement
 Scales: 0.51(5)
 0.49(5)
2. Fixed Uiso
 At 1.2 times of:
  All C(H) groups, All N(H) groups
 At 1.5 times of:
  All C(H,H,H) groups
3. Uiso/Uaniso restraints and constraints
Uanis(C71) \\sim Ueq, Uanis(C39) \\sim Ueq, Uanis(C73) \\sim Ueq, Uanis(C72)
\\sim Ueq: with sigma of 0.005 and sigma for terminal atoms of 0.01
4.a Riding coordinates:
 N7(H7)
4.b Ternary CH refined with riding coordinates:
 C1S(H1S)
4.c Aromatic/amide H refined with riding coordinates:
 N1(H1), N2(H2), N3(H3), C18(H18), C19(H19), C24(H24), C53(H53), C56(H56),
 C57(H57), C60(H60), C63(H63), C64(H64), C79(H79), C81(H81), C85(H85), N8(H8),
 N11(H11), C3(H3A), C4(H4), C8(H8A), C9(H9), C26(H26), C27(H27), C31(H31),
 C32(H32), C34(H34), C36(H36), C42(H42), C44(H44)
4.d Idealised Me refined as rotating group:
 C39(H39A,H39B,H39C), C71(H71A,H71B,H71C), C73(H73A,H73B,H73C), C74(H74A,H74B,
 H74C), C76(H76A,H76B,H76C), C77(H77A,H77B,H77C), C46(H46A,H46B,H46C), C47(H47A,
 H47B,H47C), C48(H48A,H48B,H48C), C50(H50A,H50B,H50C), C51(H51A,H51B,H51C),
 C52(H52A,H52B,H52C), C038(H03A,H03B,H03C)
;
_atom_sites_solution_hydrogens     mixed
_atom_sites_solution_primary       direct
_atom_sites_solution_secondary     ?
loop_
  _atom_site_label
  _atom_site_type_symbol
  _atom_site_fract_x
  _atom_site_fract_y
  _atom_site_fract_z
  _atom_site_U_iso_or_equiv
  _atom_site_adp_type
  _atom_site_occupancy
  _atom_site_site_symmetry_order
  _atom_site_calc_flag
  _atom_site_refinement_flags_posn
  _atom_site_refinement_flags_adp
  _atom_site_refinement_flags_occupancy
  _atom_site_disorder_assembly
  _atom_site_disorder_group
 Cl1 Cl 0.2192(3) 0.3083(3) 0.65992(13) 0.1173(15) Uani 1 1 d . . . . .
 Cl2 Cl 0.1596(3) 0.3614(3) 0.74874(17) 0.1331(17) Uani 1 1 d . . . . .
 Cl3 Cl 0.3011(3) 0.3259(4) 0.7430(2) 0.1421(18) Uani 1 1 d . . . . .
 C1S C 0.2242(9) 0.2976(10) 0.7201(6) 0.102(4) Uani 1 1 d . . . . .
 H1S H 0.216199 0.229788 0.727577 0.123 Uiso 1 1 calc R U . . .
 F1 F 0.81479(16) 0.2688(2) 0.55409(12) 0.0274(7) Uani 1 1 d . . . . .
 F2 F 0.85016(15) 0.4161(2) 0.53555(11) 0.0243(6) Uani 1 1 d . . . . .
 F3 F 0.9352(2) 0.0443(2) 0.43123(13) 0.0403(9) Uani 1 1 d . . . . .
 F4 F 1.0075(3) -0.0437(3) 0.36355(18) 0.0644(15) Uani 1 1 d . . . . .
 F5 F 1.1101(3) 0.0484(3) 0.31842(19) 0.0662(15) Uani 1 1 d . . . . .
 F6 F 1.13924(19) 0.2290(3) 0.34017(15) 0.0416(9) Uani 1 1 d . . . . .
 F7 F 1.06741(18) 0.3181(3) 0.40709(14) 0.0355(8) Uani 1 1 d . . . . .
 N1 N 0.8768(2) 0.3580(3) 0.62875(17) 0.0254(9) Uani 1 1 d . . . . .
 H1 H 0.842580 0.343741 0.609900 0.030 Uiso 1 1 calc R U . . .
 N2 N 0.7321(2) 0.4320(4) 0.6166(2) 0.0298(10) Uani 1 1 d . . . . .
 H2 H 0.763286 0.419143 0.595173 0.036 Uiso 1 1 calc R U . . .
 N3 N 0.7104(2) 0.3793(3) 0.51409(19) 0.0276(10) Uani 1 1 d . . . . .
 H3 H 0.731648 0.349707 0.537045 0.033 Uiso 1 1 calc R U . . .
 N4 N 0.8432(2) 0.3016(3) 0.47321(17) 0.0256(10) Uani 1 1 d . . . . .
 N5 N 0.9343(2) 0.2923(3) 0.53428(17) 0.0216(9) Uani 1 1 d . . . . .
 C6 C 0.6623(3) 0.4515(4) 0.6078(2) 0.0327(13) Uani 1 1 d . . . . .
 C18 C 1.0395(3) 0.2758(4) 0.5670(2) 0.0280(11) Uani 1 1 d . . . . .
 H18 H 1.075935 0.277901 0.589192 0.034 Uiso 1 1 calc R U . . .
 C19 C 1.0437(3) 0.2435(4) 0.5222(2) 0.0276(11) Uani 1 1 d . . . . .
 H19 H 1.083470 0.218802 0.507457 0.033 Uiso 1 1 calc R U . . .
 C20 C 0.9777(3) 0.2533(4) 0.5011(2) 0.0256(11) Uani 1 1 d . . . . .
 C21 C 0.9543(3) 0.2326(4) 0.4563(2) 0.0274(12) Uani 1 1 d . . . . .
 C22 C 0.8877(3) 0.2568(4) 0.4422(2) 0.0260(11) Uani 1 1 d . . . . .
 C24 C 0.7936(3) 0.2946(4) 0.4014(2) 0.0342(13) Uani 1 1 d . . . . .
 H24 H 0.761283 0.302502 0.376730 0.041 Uiso 1 1 calc R U . . .
 C29 C 0.6549(3) 0.4372(4) 0.5201(2) 0.0298(12) Uani 1 1 d . . . . .
 C39 C 0.4085(5) 0.4383(8) 0.6370(6) 0.088(4) Uani 1 1 d . U . . .
 H39A H 0.438820 0.408053 0.659905 0.133 Uiso 1 1 calc R U . . .
 H39B H 0.394146 0.392103 0.613360 0.133 Uiso 1 1 calc R U . . .
 H39C H 0.368080 0.463151 0.653206 0.133 Uiso 1 1 calc R U . . .
 C53 C 0.7978(3) 0.4350(4) 0.7402(2) 0.0329(13) Uani 1 1 d . . . . .
 H53 H 0.837547 0.425764 0.758920 0.040 Uiso 1 1 calc R U . . .
 C54 C 0.8037(3) 0.4224(4) 0.6921(2) 0.0311(12) Uani 1 1 d . . . . .
 C55 C 0.8695(3) 0.3978(4) 0.6721(2) 0.0268(11) Uani 1 1 d . . . . .
 C56 C 0.9353(3) 0.4087(4) 0.6902(2) 0.0295(12) Uani 1 1 d . . . . .
 H56 H 0.946478 0.434938 0.719983 0.035 Uiso 1 1 calc R U . . .
 C57 C 0.9819(3) 0.3748(4) 0.6573(2) 0.0271(11) Uani 1 1 d . . . . .
 H57 H 1.030284 0.373609 0.660788 0.032 Uiso 1 1 calc R U . . .
 C58 C 0.9450(3) 0.3429(4) 0.6183(2) 0.0245(11) Uani 1 1 d . . . . .
 C59 C 0.9709(3) 0.3060(4) 0.5752(2) 0.0247(11) Uani 1 1 d . . . . .
 C60 C 0.8556(3) 0.2523(4) 0.3977(2) 0.0322(12) Uani 1 1 d . . . . .
 H60 H 0.874081 0.224525 0.370111 0.039 Uiso 1 1 calc R U . . .
 C61 C 0.7858(3) 0.3247(4) 0.4485(2) 0.0286(12) Uani 1 1 d . . . . .
 C62 C 0.7283(3) 0.3736(4) 0.4674(2) 0.0294(12) Uani 1 1 d . . . . .
 C63 C 0.6809(3) 0.4294(4) 0.4430(2) 0.0330(13) Uani 1 1 d . . . . .
 H63 H 0.679824 0.438663 0.409845 0.040 Uiso 1 1 calc R U . . .
 C64 C 0.6364(3) 0.4684(4) 0.4749(3) 0.0357(15) Uani 1 1 d . . . . .
 H64 H 0.599521 0.509480 0.467730 0.043 Uiso 1 1 calc R U . . .
 C65 C 0.9984(3) 0.1845(4) 0.4209(2) 0.0267(11) Uani 1 1 d . . . . .
 C66 C 0.9852(3) 0.0916(4) 0.4085(2) 0.0300(12) Uani 1 1 d . . . . .
 C67 C 1.0211(4) 0.0457(5) 0.3746(2) 0.0412(15) Uani 1 1 d . . . . .
 C68 C 1.0734(4) 0.0920(5) 0.3512(2) 0.0386(14) Uani 1 1 d . . . . .
 C69 C 1.0883(3) 0.1840(4) 0.3624(2) 0.0317(12) Uani 1 1 d . . . . .
 C70 C 1.0509(3) 0.2294(4) 0.3970(2) 0.0280(12) Uani 1 1 d . . . . .
 C71 C 0.4140(7) 0.5215(15) 0.5621(6) 0.111(5) Uani 1 1 d . U . . .
 H71A H 0.411625 0.457858 0.548897 0.166 Uiso 1 1 calc R U . . .
 H71B H 0.442735 0.561013 0.541899 0.166 Uiso 1 1 calc R U . . .
 H71C H 0.367786 0.548206 0.563685 0.166 Uiso 1 1 calc R U . . .
 C72 C 0.4458(4) 0.5172(6) 0.6133(4) 0.0527(19) Uani 1 1 d . U . . .
 C73 C 0.4345(5) 0.6120(7) 0.6343(5) 0.068(3) Uani 1 1 d . U . . .
 H73A H 0.455434 0.659964 0.614216 0.102 Uiso 1 1 calc R U . . .
 H73B H 0.455354 0.614244 0.665703 0.102 Uiso 1 1 calc R U . . .
 H73C H 0.385251 0.623970 0.636984 0.102 Uiso 1 1 calc R U . . .
 C74 C 0.6680(6) 0.5095(8) 0.8350(3) 0.073(3) Uani 1 1 d . . . . .
 H74A H 0.632046 0.462972 0.829030 0.109 Uiso 1 1 calc R U . . .
 H74B H 0.656931 0.568095 0.818486 0.109 Uiso 1 1 calc R U . . .
 H74C H 0.671133 0.521674 0.868877 0.109 Uiso 1 1 calc R U . . .
 C75 C 0.7362(4) 0.4719(5) 0.8172(3) 0.0452(16) Uani 1 1 d . . . . .
 C76 C 0.7921(7) 0.5407(8) 0.8304(3) 0.083(4) Uani 1 1 d . . . . .
 H76A H 0.788975 0.596469 0.810233 0.124 Uiso 1 1 calc R U . . .
 H76B H 0.836854 0.510891 0.826160 0.124 Uiso 1 1 calc R U . . .
 H76C H 0.786572 0.559416 0.863413 0.124 Uiso 1 1 calc R U . . .
 C77 C 0.7475(4) 0.3765(6) 0.8406(3) 0.0468(17) Uani 1 1 d . . . . .
 H77A H 0.790856 0.349581 0.829571 0.070 Uiso 1 1 calc R U . . .
 H77B H 0.709837 0.334110 0.832308 0.070 Uiso 1 1 calc R U . . .
 H77C H 0.749171 0.384440 0.874823 0.070 Uiso 1 1 calc R U . . .
 C78 C 0.6261(3) 0.4563(4) 0.5662(3) 0.0345(14) Uani 1 1 d . . . . .
 C79 C 0.5564(3) 0.4788(4) 0.5691(3) 0.0395(16) Uani 1 1 d . . . . .
 H79 H 0.530806 0.482651 0.540679 0.047 Uiso 1 1 calc R U . . .
 C80 C 0.5225(3) 0.4959(5) 0.6118(3) 0.0479(18) Uani 1 1 d . . . . .
 C81 C 0.5599(4) 0.4886(5) 0.6537(3) 0.0465(18) Uani 1 1 d . . . . .
 H81 H 0.537920 0.498160 0.683183 0.056 Uiso 1 1 calc R U . . .
 C82 C 0.6300(3) 0.4668(4) 0.6519(3) 0.0373(14) Uani 1 1 d . . . . .
 C83 C 0.7430(3) 0.4368(4) 0.6649(2) 0.0305(12) Uani 1 1 d . . . . .
 C84 C 0.6813(3) 0.4565(4) 0.6881(3) 0.0355(13) Uani 1 1 d . . . . .
 C85 C 0.6778(4) 0.4682(5) 0.7364(3) 0.0392(14) Uani 1 1 d . . . . .
 H85 H 0.635069 0.481345 0.751010 0.047 Uiso 1 1 calc R U . . .
 C86 C 0.7363(4) 0.4607(5) 0.7635(3) 0.0398(15) Uani 1 1 d . . . . .
 B1 B 0.8602(3) 0.3214(4) 0.5247(2) 0.0245(12) Uani 1 1 d . . . . .
 F8 F 0.27441(15) 0.9259(2) 0.52958(11) 0.0238(6) Uani 1 1 d . . . . .
 F9 F 0.31123(15) 0.7765(2) 0.51849(11) 0.0237(6) Uani 1 1 d . . . . .
 F10 F -0.00311(19) 0.8796(3) 0.47384(18) 0.0468(11) Uani 1 1 d . . . . .
 F11 F -0.11307(19) 0.8429(3) 0.42106(19) 0.0505(11) Uani 1 1 d . . . . .
 F12 F -0.1059(2) 0.7139(3) 0.35053(16) 0.0533(12) Uani 1 1 d . . . . .
 F13 F 0.0092(2) 0.6112(4) 0.33945(15) 0.0524(11) Uani 1 1 d . . . . .
 F14 F 0.1171(2) 0.6376(3) 0.39600(16) 0.0436(9) Uani 1 1 d . . . . .
 N7 N 0.4267(2) 0.9116(3) 0.57483(14) 0.0202(8) Uani 1 1 d . . . . .
 H7 H 0.391314 0.947001 0.571469 0.024 Uiso 1 1 d R U . . .
 N8 N 0.2969(2) 0.8229(3) 0.61250(17) 0.0251(9) Uani 1 1 d . . . . .
 H8 H 0.317718 0.821156 0.585055 0.030 Uiso 1 1 calc R U . . .
 N9 N 0.1907(2) 0.8042(3) 0.53478(19) 0.0262(10) Uani 1 1 d . . . . .
 N10 N 0.2417(2) 0.8472(3) 0.45714(17) 0.0239(9) Uani 1 1 d . . . . .
 N11 N 0.3894(2) 0.9154(3) 0.47120(16) 0.0221(9) Uani 1 1 d . . . . .
 H11 H 0.379188 0.878442 0.495012 0.027 Uiso 1 1 calc R U . . .
 C1 C 0.4022(3) 0.8557(4) 0.65886(19) 0.0244(11) Uani 1 1 d . . . . .
 C2 C 0.3290(3) 0.8371(4) 0.65454(19) 0.0249(11) Uani 1 1 d . . . . .
 C3 C 0.2778(3) 0.8369(4) 0.6893(2) 0.0309(12) Uani 1 1 d . . . . .
 H3A H 0.284501 0.846663 0.722060 0.037 Uiso 1 1 calc R U . . .
 C4 C 0.2158(3) 0.8199(4) 0.6672(2) 0.0325(13) Uani 1 1 d . . . . .
 H4 H 0.172556 0.814690 0.682249 0.039 Uiso 1 1 calc R U . . .
 C5 C 0.2281(3) 0.8117(4) 0.6187(2) 0.0271(11) Uani 1 1 d . . . . .
 C7 C 0.1783(3) 0.7978(4) 0.5819(2) 0.0284(11) Uani 1 1 d . . . . .
 C8 C 0.1088(3) 0.7736(4) 0.5893(3) 0.0331(13) Uani 1 1 d . . . . .
 H8A H 0.086768 0.766260 0.618859 0.040 Uiso 1 1 calc R U . . .
 C9 C 0.0793(3) 0.7628(4) 0.5457(2) 0.0330(13) Uani 1 1 d . . . . .
 H9 H 0.033056 0.745614 0.539860 0.040 Uiso 1 1 calc R U . . .
 C10 C 0.1294(3) 0.7817(4) 0.5109(2) 0.0292(12) Uani 1 1 d . . . . .
 C11 C 0.1264(3) 0.7862(4) 0.4624(3) 0.0328(13) Uani 1 1 d . . . . .
 C12 C 0.0618(3) 0.7601(4) 0.4372(2) 0.0328(13) Uani 1 1 d . . . . .
 C13 C 0.0003(3) 0.8096(4) 0.4423(3) 0.0391(16) Uani 1 1 d . . . . .
 C14 C -0.0559(3) 0.7930(5) 0.4153(3) 0.0402(16) Uani 1 1 d . . . . .
 C15 C -0.0529(4) 0.7270(5) 0.3800(3) 0.0408(16) Uani 1 1 d . . . . .
 C16 C 0.0058(4) 0.6755(5) 0.3737(2) 0.0417(16) Uani 1 1 d . . . . .
 C17 C 0.0617(3) 0.6917(5) 0.4022(2) 0.0354(14) Uani 1 1 d . . . . .
 C23 C 0.1806(3) 0.8188(4) 0.4358(2) 0.0268(11) Uani 1 1 d . . . . .
 C25 C 0.2833(3) 0.8855(4) 0.4240(2) 0.0255(11) Uani 1 1 d . . . . .
 C26 C 0.2493(3) 0.8819(4) 0.3798(2) 0.0299(12) Uani 1 1 d . . . . .
 H26 H 0.266838 0.903874 0.350644 0.036 Uiso 1 1 calc R U . . .
 C27 C 0.1864(3) 0.8409(4) 0.3870(2) 0.0320(13) Uani 1 1 d . . . . .
 H27 H 0.152793 0.829277 0.363534 0.038 Uiso 1 1 calc R U . . .
 C28 C 0.3494(3) 0.9265(4) 0.43182(19) 0.0227(10) Uani 1 1 d . . . . .
 C30 C 0.4468(3) 0.9689(4) 0.46864(19) 0.0214(10) Uani 1 1 d . . . . .
 C31 C 0.4448(3) 1.0156(4) 0.4255(2) 0.0246(11) Uani 1 1 d . . . . .
 H31 H 0.478577 1.057378 0.413659 0.030 Uiso 1 1 calc R U . . .
 C32 C 0.3838(3) 0.9898(4) 0.4025(2) 0.0263(11) Uani 1 1 d . . . . .
 H32 H 0.368759 1.011370 0.372580 0.032 Uiso 1 1 calc R U . . .
 C33 C 0.4984(3) 0.9709(4) 0.50585(19) 0.0214(10) Uani 1 1 d . . . . .
 C34 C 0.5657(3) 0.9981(4) 0.49435(19) 0.0224(10) Uani 1 1 d . . . . .
 H34 H 0.574895 1.016970 0.462892 0.027 Uiso 1 1 calc R U . . .
 C35 C 0.6200(3) 0.9990(4) 0.5269(2) 0.0237(10) Uani 1 1 d . . . . .
 C36 C 0.6063(3) 0.9692(4) 0.57247(19) 0.0234(10) Uani 1 1 d . . . . .
 H36 H 0.642175 0.966497 0.594985 0.028 Uiso 1 1 calc R U . . .
 C37 C 0.5410(3) 0.9437(4) 0.58518(18) 0.0209(10) Uani 1 1 d . . . . .
 C38 C 0.4864(3) 0.9455(4) 0.55276(19) 0.0207(10) Uani 1 1 d . . . . .
 C40 C 0.4435(3) 0.8909(4) 0.62176(19) 0.0221(10) Uani 1 1 d . . . . .
 C41 C 0.5132(3) 0.9067(4) 0.62929(19) 0.0221(10) Uani 1 1 d . . . . .
 C42 C 0.5442(3) 0.8881(4) 0.67236(18) 0.0230(10) Uani 1 1 d . . . . .
 H42 H 0.591877 0.898836 0.676351 0.028 Uiso 1 1 calc R U . . .
 C43 C 0.5054(3) 0.8538(4) 0.70951(19) 0.0248(11) Uani 1 1 d . . . . .
 C44 C 0.4352(3) 0.8380(4) 0.7011(2) 0.0251(11) Uani 1 1 d . . . . .
 H44 H 0.408571 0.813385 0.726196 0.030 Uiso 1 1 calc R U . . .
 C45 C 0.5363(3) 0.8275(4) 0.75764(19) 0.0277(12) Uani 1 1 d . . . . .
 C46 C 0.5291(3) 0.7208(4) 0.7643(2) 0.0333(13) Uani 1 1 d . . . . .
 H46A H 0.480645 0.703444 0.763190 0.050 Uiso 1 1 calc R U . . .
 H46B H 0.548326 0.702791 0.794914 0.050 Uiso 1 1 calc R U . . .
 H46C H 0.553889 0.688129 0.739178 0.050 Uiso 1 1 calc R U . . .
 C47 C 0.4975(4) 0.8793(5) 0.7966(2) 0.0385(14) Uani 1 1 d . . . . .
 H47A H 0.499619 0.947204 0.790847 0.058 Uiso 1 1 calc R U . . .
 H47B H 0.518332 0.865010 0.827116 0.058 Uiso 1 1 calc R U . . .
 H47C H 0.449569 0.858893 0.796665 0.058 Uiso 1 1 calc R U . . .
 C48 C 0.6130(3) 0.8537(5) 0.7604(2) 0.0368(14) Uani 1 1 d . . . . .
 H48A H 0.638143 0.820690 0.735553 0.055 Uiso 1 1 calc R U . . .
 H48B H 0.631233 0.835211 0.791226 0.055 Uiso 1 1 calc R U . . .
 H48C H 0.618291 0.921702 0.756295 0.055 Uiso 1 1 calc R U . . .
 C49 C 0.6935(3) 1.0246(4) 0.51138(19) 0.0257(11) Uani 1 1 d . . . . .
 C50 C 0.7272(5) 1.0843(8) 0.5497(3) 0.064(2) Uani 1 1 d . . . . .
 H50A H 0.693551 1.128290 0.562641 0.096 Uiso 1 1 calc R U . . .
 H50B H 0.765484 1.119600 0.536062 0.096 Uiso 1 1 calc R U . . .
 H50C H 0.744215 1.043274 0.574795 0.096 Uiso 1 1 calc R U . . .
 C51 C 0.6935(4) 1.0862(11) 0.4681(5) 0.092(5) Uani 1 1 d . . . . .
 H51A H 0.713279 1.051467 0.441614 0.138 Uiso 1 1 calc R U . . .
 H51B H 0.720793 1.142696 0.474197 0.138 Uiso 1 1 calc R U . . .
 H51C H 0.646412 1.104343 0.460518 0.138 Uiso 1 1 calc R U . . .
 C52 C 0.7309(4) 0.9388(6) 0.5003(6) 0.096(5) Uani 1 1 d . . . . .
 H52A H 0.730823 0.897108 0.527795 0.144 Uiso 1 1 calc R U . . .
 H52B H 0.778204 0.954566 0.491955 0.144 Uiso 1 1 calc R U . . .
 H52C H 0.708907 0.906910 0.473726 0.144 Uiso 1 1 calc R U . . .
 B2 B 0.2549(3) 0.8400(4) 0.5102(2) 0.0243(12) Uani 1 1 d . . . . .
 N031 N 0.2307(5) 0.5662(8) 0.6591(3) 0.081(3) Uani 1 1 d . . . . .
 C036 C 0.2625(5) 0.5785(7) 0.6937(4) 0.065(2) Uani 1 1 d . . . . .
 C038 C 0.3018(7) 0.5944(11) 0.7337(5) 0.088(4) Uani 1 1 d . . . . .
 H03A H 0.315841 0.660569 0.734589 0.132 Uiso 1 1 calc R U . . .
 H03B H 0.342528 0.554241 0.732758 0.132 Uiso 1 1 calc R U . . .
 H03C H 0.274831 0.579715 0.761788 0.132 Uiso 1 1 calc R U . . .

loop_
  _atom_site_aniso_label
  _atom_site_aniso_U_11
  _atom_site_aniso_U_22
  _atom_site_aniso_U_33
  _atom_site_aniso_U_23
  _atom_site_aniso_U_13
  _atom_site_aniso_U_12
 Cl1 0.200(5) 0.080(2) 0.0725(19) 0.0069(15) 0.022(2) 0.014(2)
 Cl2 0.173(4) 0.119(3) 0.107(3) 0.002(2) 0.051(3) 0.018(3)
 Cl3 0.182(5) 0.132(4) 0.112(3) 0.009(3) 0.022(3) 0.018(3)
 C1S 0.128(12) 0.074(8) 0.106(10) 0.001(7) 0.006(9) 0.018(8)
 F1 0.0257(15) 0.0228(15) 0.0336(16) 0.0033(13) -0.0087(13) -0.0054(12)
 F2 0.0233(14) 0.0173(14) 0.0322(15) -0.0016(12) -0.0077(12) -0.0019(11)
 F3 0.061(2) 0.0238(17) 0.0367(19) 0.0006(14) 0.0053(17) -0.0077(16)
 F4 0.111(4) 0.026(2) 0.057(3) -0.0127(19) 0.036(3) -0.013(2)
 F5 0.097(4) 0.040(2) 0.061(3) -0.011(2) 0.044(3) 0.001(2)
 F6 0.0324(18) 0.042(2) 0.050(2) 0.0015(18) 0.0043(16) 0.0000(15)
 F7 0.0323(17) 0.0267(17) 0.048(2) -0.0067(15) -0.0069(15) -0.0036(13)
 N1 0.023(2) 0.026(2) 0.026(2) 0.0012(18) -0.0034(18) -0.0025(17)
 N2 0.016(2) 0.031(2) 0.042(3) 0.002(2) -0.0037(19) -0.0008(18)
 N3 0.021(2) 0.021(2) 0.041(3) 0.0049(19) -0.0119(19) -0.0028(17)
 N4 0.029(2) 0.019(2) 0.029(2) 0.0022(18) -0.0094(19) -0.0030(18)
 N5 0.021(2) 0.0176(19) 0.026(2) -0.0002(17) -0.0051(17) -0.0004(16)
 C6 0.021(3) 0.028(3) 0.049(4) -0.003(3) -0.002(2) -0.001(2)
 C18 0.029(3) 0.027(3) 0.028(3) -0.001(2) -0.010(2) 0.004(2)
 C19 0.029(3) 0.028(3) 0.026(3) -0.002(2) -0.008(2) 0.009(2)
 C20 0.028(3) 0.019(2) 0.030(3) 0.000(2) -0.009(2) 0.005(2)
 C21 0.032(3) 0.018(2) 0.032(3) 0.000(2) -0.010(2) -0.002(2)
 C22 0.030(3) 0.021(2) 0.028(3) 0.002(2) -0.007(2) -0.001(2)
 C24 0.037(3) 0.033(3) 0.033(3) 0.002(2) -0.017(3) -0.004(2)
 C29 0.020(2) 0.020(2) 0.049(3) -0.004(2) -0.009(2) -0.002(2)
 C39 0.038(4) 0.059(5) 0.168(11) 0.001(6) 0.022(6) -0.002(4)
 C53 0.035(3) 0.031(3) 0.033(3) 0.001(2) 0.008(3) -0.001(2)
 C54 0.026(3) 0.028(3) 0.039(3) 0.003(2) 0.007(2) -0.001(2)
 C55 0.032(3) 0.024(3) 0.024(3) 0.003(2) 0.002(2) -0.001(2)
 C56 0.034(3) 0.034(3) 0.020(2) 0.000(2) -0.006(2) -0.009(2)
 C57 0.025(3) 0.027(3) 0.030(3) 0.003(2) -0.005(2) -0.004(2)
 C58 0.024(2) 0.021(2) 0.029(3) 0.003(2) -0.007(2) 0.001(2)
 C59 0.025(3) 0.021(2) 0.028(3) 0.001(2) -0.006(2) -0.001(2)
 C60 0.039(3) 0.029(3) 0.028(3) 0.001(2) -0.012(2) -0.004(2)
 C61 0.026(3) 0.024(3) 0.035(3) 0.001(2) -0.014(2) -0.004(2)
 C62 0.025(3) 0.024(3) 0.039(3) 0.002(2) -0.009(2) -0.007(2)
 C63 0.028(3) 0.027(3) 0.044(3) 0.007(2) -0.016(3) -0.001(2)
 C64 0.025(3) 0.024(3) 0.059(4) 0.005(3) -0.023(3) -0.003(2)
 C65 0.032(3) 0.022(3) 0.026(3) 0.000(2) -0.012(2) 0.000(2)
 C66 0.040(3) 0.026(3) 0.024(3) 0.003(2) -0.005(2) -0.005(2)
 C67 0.062(4) 0.027(3) 0.035(3) -0.003(3) 0.005(3) -0.003(3)
 C68 0.046(4) 0.035(3) 0.035(3) -0.001(3) 0.005(3) 0.003(3)
 C69 0.030(3) 0.031(3) 0.034(3) 0.008(2) -0.003(2) 0.001(2)
 C70 0.028(3) 0.024(3) 0.033(3) 0.000(2) -0.013(2) 0.000(2)
 C71 0.059(6) 0.171(12) 0.104(8) -0.032(9) -0.006(6) 0.029(7)
 C72 0.030(3) 0.050(4) 0.078(5) -0.017(4) 0.002(3) 0.001(3)
 C73 0.043(4) 0.056(5) 0.105(7) -0.006(5) 0.001(4) 0.008(4)
 C74 0.092(7) 0.080(7) 0.046(5) 0.002(4) 0.028(5) 0.033(6)
 C75 0.054(4) 0.042(4) 0.039(4) -0.002(3) 0.014(3) -0.004(3)
 C76 0.121(9) 0.080(7) 0.047(5) -0.026(5) 0.030(5) -0.053(7)
 C77 0.042(4) 0.061(5) 0.037(3) 0.005(3) 0.008(3) 0.000(3)
 C78 0.024(3) 0.021(3) 0.058(4) 0.000(3) -0.007(3) -0.002(2)
 C79 0.019(3) 0.027(3) 0.072(5) -0.011(3) -0.007(3) -0.002(2)
 C80 0.023(3) 0.035(3) 0.085(6) -0.004(4) -0.006(3) -0.003(3)
 C81 0.031(3) 0.032(3) 0.076(5) -0.007(3) 0.013(3) -0.001(3)
 C82 0.028(3) 0.028(3) 0.055(4) 0.000(3) 0.002(3) -0.002(2)
 C83 0.027(3) 0.031(3) 0.033(3) 0.000(2) 0.004(2) -0.005(2)
 C84 0.029(3) 0.030(3) 0.048(4) 0.004(3) 0.006(3) -0.001(2)
 C85 0.038(3) 0.032(3) 0.047(4) 0.000(3) 0.010(3) -0.002(3)
 C86 0.043(4) 0.034(3) 0.043(4) -0.001(3) 0.016(3) -0.003(3)
 B1 0.022(3) 0.021(3) 0.030(3) 0.003(2) -0.008(2) -0.005(2)
 F8 0.0238(14) 0.0190(14) 0.0285(16) 0.0013(12) -0.0022(12) 0.0005(11)
 F9 0.0222(14) 0.0204(14) 0.0286(15) -0.0004(12) -0.0052(12) 0.0029(11)
 F10 0.0317(18) 0.0271(18) 0.081(3) -0.0078(19) -0.0176(19) 0.0014(14)
 F11 0.0277(18) 0.042(2) 0.082(3) 0.014(2) -0.0184(19) -0.0024(16)
 F12 0.042(2) 0.068(3) 0.050(2) 0.023(2) -0.0276(19) -0.025(2)
 F13 0.054(2) 0.068(3) 0.035(2) -0.0120(19) -0.0045(18) -0.024(2)
 F14 0.038(2) 0.041(2) 0.052(2) -0.0133(17) 0.0005(17) -0.0052(16)
 N7 0.021(2) 0.024(2) 0.016(2) 0.0001(16) -0.0025(16) 0.0026(16)
 N8 0.023(2) 0.028(2) 0.025(2) 0.0018(18) 0.0011(18) 0.0029(18)
 N9 0.022(2) 0.018(2) 0.039(3) 0.0007(19) -0.005(2) -0.0009(17)
 N10 0.024(2) 0.019(2) 0.029(2) -0.0014(17) -0.0072(18) -0.0011(16)
 N11 0.022(2) 0.020(2) 0.024(2) -0.0004(17) -0.0047(17) 0.0021(17)
 C1 0.027(3) 0.022(2) 0.024(3) -0.003(2) 0.005(2) 0.003(2)
 C2 0.027(3) 0.025(3) 0.023(3) 0.000(2) -0.001(2) 0.001(2)
 C3 0.029(3) 0.035(3) 0.029(3) 0.002(2) 0.006(2) -0.001(2)
 C4 0.026(3) 0.034(3) 0.038(3) 0.004(2) 0.005(2) -0.002(2)
 C5 0.025(3) 0.020(3) 0.036(3) 0.003(2) 0.001(2) 0.000(2)
 C7 0.028(3) 0.019(2) 0.038(3) 0.005(2) -0.001(2) 0.000(2)
 C8 0.026(3) 0.025(3) 0.048(4) 0.006(3) -0.003(2) -0.001(2)
 C9 0.023(3) 0.023(3) 0.053(4) 0.005(2) -0.005(3) -0.005(2)
 C10 0.021(3) 0.017(2) 0.049(4) 0.003(2) -0.008(2) -0.0031(19)
 C11 0.027(3) 0.020(2) 0.052(4) -0.001(2) -0.017(3) -0.004(2)
 C12 0.028(3) 0.024(3) 0.047(4) 0.002(2) -0.011(3) -0.008(2)
 C13 0.029(3) 0.024(3) 0.065(4) 0.012(3) -0.016(3) -0.008(2)
 C14 0.027(3) 0.033(3) 0.060(4) 0.015(3) -0.013(3) -0.007(2)
 C15 0.032(3) 0.045(4) 0.046(4) 0.016(3) -0.014(3) -0.016(3)
 C16 0.046(4) 0.045(4) 0.033(3) 0.004(3) -0.007(3) -0.021(3)
 C17 0.030(3) 0.034(3) 0.042(3) 0.004(3) -0.003(3) -0.008(2)
 C23 0.028(3) 0.021(2) 0.032(3) -0.001(2) -0.010(2) 0.001(2)
 C25 0.024(3) 0.023(3) 0.030(3) 0.000(2) -0.010(2) 0.003(2)
 C26 0.028(3) 0.031(3) 0.031(3) 0.000(2) -0.007(2) 0.000(2)
 C27 0.027(3) 0.027(3) 0.042(3) -0.003(2) -0.012(2) -0.004(2)
 C28 0.022(2) 0.019(2) 0.026(3) -0.0009(19) -0.005(2) 0.0016(19)
 C30 0.026(2) 0.017(2) 0.021(2) -0.0017(19) -0.003(2) 0.0029(19)
 C31 0.026(3) 0.021(2) 0.026(3) 0.000(2) -0.009(2) -0.002(2)
 C32 0.028(3) 0.025(3) 0.026(3) 0.002(2) -0.008(2) 0.000(2)
 C33 0.020(2) 0.020(2) 0.024(3) 0.000(2) -0.003(2) 0.0005(19)
 C34 0.026(3) 0.021(2) 0.021(2) 0.0016(19) -0.004(2) -0.0013(19)
 C35 0.022(2) 0.021(2) 0.028(3) 0.003(2) -0.001(2) -0.0061(19)
 C36 0.026(3) 0.024(2) 0.020(2) -0.002(2) -0.0064(19) 0.002(2)
 C37 0.024(3) 0.020(2) 0.019(2) -0.0028(19) -0.0023(19) 0.0044(19)
 C38 0.021(2) 0.020(2) 0.021(2) -0.0034(19) -0.0033(19) 0.0024(19)
 C40 0.026(2) 0.018(2) 0.022(2) -0.0009(19) -0.003(2) 0.0029(19)
 C41 0.026(2) 0.020(2) 0.021(2) -0.0008(19) -0.001(2) 0.0025(19)
 C42 0.025(2) 0.026(3) 0.018(2) -0.0023(19) -0.001(2) 0.003(2)
 C43 0.027(3) 0.026(3) 0.021(3) -0.001(2) -0.002(2) 0.003(2)
 C44 0.030(3) 0.024(3) 0.022(2) -0.001(2) 0.001(2) 0.002(2)
 C45 0.031(3) 0.029(3) 0.022(3) -0.001(2) -0.002(2) 0.001(2)
 C46 0.045(3) 0.035(3) 0.020(2) 0.004(2) -0.004(2) 0.005(3)
 C47 0.047(4) 0.043(4) 0.025(3) -0.006(3) -0.001(3) 0.006(3)
 C48 0.033(3) 0.053(4) 0.024(3) 0.006(3) -0.009(2) 0.000(3)
 C49 0.023(3) 0.030(3) 0.023(3) 0.007(2) -0.006(2) -0.004(2)
 C50 0.049(4) 0.078(6) 0.064(5) -0.013(5) -0.001(4) -0.036(4)
 C51 0.033(4) 0.142(11) 0.101(8) 0.092(8) 0.005(4) -0.005(5)
 C52 0.028(4) 0.040(4) 0.220(16) -0.034(7) 0.040(6) -0.007(3)
 B2 0.020(3) 0.019(3) 0.034(3) -0.001(2) -0.004(2) 0.000(2)
 N031 0.076(5) 0.102(7) 0.063(5) -0.030(5) -0.032(4) 0.019(5)
 C036 0.054(5) 0.062(5) 0.080(6) -0.004(5) 0.002(5) 0.009(4)
 C038 0.092(8) 0.100(9) 0.073(7) -0.014(6) -0.032(6) 0.025(7)

_geom_special_details
;
 All esds (except the esd in the dihedral angle between two l.s. planes)
 are estimated using the full covariance matrix.  The cell esds are taken
 into account individually in the estimation of esds in distances, angles
 and torsion angles; correlations between esds in cell parameters are only
 used when they are defined by crystal symmetry.  An approximate (isotropic)
 treatment of cell esds is used for estimating esds involving l.s. planes.
;
loop_
  _geom_bond_atom_site_label_1
  _geom_bond_atom_site_label_2
  _geom_bond_distance
  _geom_bond_site_symmetry_2
  _geom_bond_publ_flag
 Cl1 C1S 1.719(18) . ?
 Cl2 C1S 1.754(16) . ?
 Cl3 C1S 1.687(19) . ?
 C1S H1S 1.0000 . ?
 F1 B1 1.429(7) . ?
 F2 B1 1.395(7) . ?
 F3 C66 1.351(7) . ?
 F4 C67 1.337(8) . ?
 F5 C68 1.329(8) . ?
 F6 C69 1.342(7) . ?
 F7 C70 1.333(7) . ?
 N1 H1 0.8800 . ?
 N1 C55 1.363(8) . ?
 N1 C58 1.383(7) . ?
 N2 H2 0.8800 . ?
 N2 C6 1.415(7) . ?
 N2 C83 1.391(8) . ?
 N3 H3 0.8800 . ?
 N3 C29 1.373(7) . ?
 N3 C62 1.374(9) . ?
 N4 C22 1.391(8) . ?
 N4 C61 1.365(7) . ?
 N4 B1 1.527(8) . ?
 N5 C20 1.384(8) . ?
 N5 C59 1.377(7) . ?
 N5 B1 1.530(7) . ?
 C6 C78 1.379(10) . ?
 C6 C82 1.420(10) . ?
 C18 H18 0.9500 . ?
 C18 C19 1.356(8) . ?
 C18 C59 1.427(8) . ?
 C19 H19 0.9500 . ?
 C19 C20 1.430(8) . ?
 C20 C21 1.383(8) . ?
 C21 C22 1.404(8) . ?
 C21 C65 1.491(9) . ?
 C22 C60 1.413(8) . ?
 C24 H24 0.9500 . ?
 C24 C60 1.356(10) . ?
 C24 C61 1.413(9) . ?
 C29 C64 1.405(9) . ?
 C29 C78 1.450(10) . ?
 C39 H39A 0.9800 . ?
 C39 H39B 0.9800 . ?
 C39 H39C 0.9800 . ?
 C39 C72 1.498(15) . ?
 C53 H53 0.9500 . ?
 C53 C54 1.383(9) . ?
 C53 C86 1.420(9) . ?
 C54 C55 1.448(8) . ?
 C54 C83 1.430(9) . ?
 C55 C56 1.394(8) . ?
 C56 H56 0.9500 . ?
 C56 C57 1.390(9) . ?
 C57 H57 0.9500 . ?
 C57 C58 1.399(8) . ?
 C58 C59 1.425(8) . ?
 C60 H60 0.9500 . ?
 C61 C62 1.426(9) . ?
 C62 C63 1.402(8) . ?
 C63 H63 0.9500 . ?
 C63 C64 1.375(10) . ?
 C64 H64 0.9500 . ?
 C65 C66 1.391(8) . ?
 C65 C70 1.384(9) . ?
 C66 C67 1.359(10) . ?
 C67 C68 1.385(10) . ?
 C68 C69 1.377(10) . ?
 C69 C70 1.385(9) . ?
 C71 H71A 0.9800 . ?
 C71 H71B 0.9800 . ?
 C71 H71C 0.9800 . ?
 C71 C72 1.583(19) . ?
 C72 C73 1.491(13) . ?
 C72 C80 1.531(10) . ?
 C73 H73A 0.9800 . ?
 C73 H73B 0.9800 . ?
 C73 H73C 0.9800 . ?
 C74 H74A 0.9800 . ?
 C74 H74B 0.9800 . ?
 C74 H74C 0.9800 . ?
 C74 C75 1.522(12) . ?
 C75 C76 1.513(13) . ?
 C75 C77 1.527(11) . ?
 C75 C86 1.533(10) . ?
 C76 H76A 0.9800 . ?
 C76 H76B 0.9800 . ?
 C76 H76C 0.9800 . ?
 C77 H77A 0.9800 . ?
 C77 H77B 0.9800 . ?
 C77 H77C 0.9800 . ?
 C78 C79 1.401(9) . ?
 C79 H79 0.9500 . ?
 C79 C80 1.403(12) . ?
 C80 C81 1.401(13) . ?
 C81 H81 0.9500 . ?
 C81 C82 1.407(10) . ?
 C82 C84 1.444(10) . ?
 C83 C84 1.402(9) . ?
 C84 C85 1.383(10) . ?
 C85 H85 0.9500 . ?
 C85 C86 1.382(11) . ?
 F8 B2 1.392(7) . ?
 F9 B2 1.444(6) . ?
 F10 C13 1.340(9) . ?
 F11 C14 1.333(8) . ?
 F12 C15 1.344(7) . ?
 F13 C16 1.338(9) . ?
 F14 C17 1.340(8) . ?
 N7 H7 0.8600 . ?
 N7 C38 1.410(7) . ?
 N7 C40 1.404(7) . ?
 N8 H8 0.8800 . ?
 N8 C2 1.364(7) . ?
 N8 C5 1.365(8) . ?
 N9 C7 1.363(8) . ?
 N9 C10 1.414(7) . ?
 N9 B2 1.523(8) . ?
 N10 C23 1.398(7) . ?
 N10 C25 1.358(8) . ?
 N10 B2 1.532(8) . ?
 N11 H11 0.8800 . ?
 N11 C28 1.374(7) . ?
 N11 C30 1.357(7) . ?
 C1 C2 1.461(8) . ?
 C1 C40 1.418(8) . ?
 C1 C44 1.384(8) . ?
 C2 C3 1.405(8) . ?
 C3 H3A 0.9500 . ?
 C3 C4 1.386(9) . ?
 C4 H4 0.9500 . ?
 C4 C5 1.403(9) . ?
 C5 C7 1.441(8) . ?
 C7 C8 1.416(8) . ?
 C8 H8A 0.9500 . ?
 C8 C9 1.375(10) . ?
 C9 H9 0.9500 . ?
 C9 C10 1.416(9) . ?
 C10 C11 1.380(10) . ?
 C11 C12 1.499(7) . ?
 C11 C23 1.381(9) . ?
 C12 C13 1.401(9) . ?
 C12 C17 1.389(10) . ?
 C13 C14 1.360(9) . ?
 C14 C15 1.376(12) . ?
 C15 C16 1.371(12) . ?
 C16 C17 1.378(9) . ?
 C23 C27 1.427(9) . ?
 C25 C26 1.420(8) . ?
 C25 C28 1.435(8) . ?
 C26 H26 0.9500 . ?
 C26 C27 1.375(9) . ?
 C27 H27 0.9500 . ?
 C28 C32 1.398(8) . ?
 C30 C31 1.395(8) . ?
 C30 C33 1.460(7) . ?
 C31 H31 0.9500 . ?
 C31 C32 1.407(8) . ?
 C32 H32 0.9500 . ?
 C33 C34 1.410(7) . ?
 C33 C38 1.400(8) . ?
 C34 H34 0.9500 . ?
 C34 C35 1.407(7) . ?
 C35 C36 1.389(8) . ?
 C35 C49 1.546(7) . ?
 C36 H36 0.9500 . ?
 C36 C37 1.375(8) . ?
 C37 C38 1.410(7) . ?
 C37 C41 1.463(7) . ?
 C40 C41 1.397(8) . ?
 C41 C42 1.390(8) . ?
 C42 H42 0.9500 . ?
 C42 C43 1.388(8) . ?
 C43 C44 1.412(8) . ?
 C43 C45 1.540(7) . ?
 C44 H44 0.9500 . ?
 C45 C46 1.535(9) . ?
 C45 C47 1.530(8) . ?
 C45 C48 1.546(8) . ?
 C46 H46A 0.9800 . ?
 C46 H46B 0.9800 . ?
 C46 H46C 0.9800 . ?
 C47 H47A 0.9800 . ?
 C47 H47B 0.9800 . ?
 C47 H47C 0.9800 . ?
 C48 H48A 0.9800 . ?
 C48 H48B 0.9800 . ?
 C48 H48C 0.9800 . ?
 C49 C50 1.529(10) . ?
 C49 C51 1.509(10) . ?
 C49 C52 1.456(10) . ?
 C50 H50A 0.9800 . ?
 C50 H50B 0.9800 . ?
 C50 H50C 0.9800 . ?
 C51 H51A 0.9800 . ?
 C51 H51B 0.9800 . ?
 C51 H51C 0.9800 . ?
 C52 H52A 0.9800 . ?
 C52 H52B 0.9800 . ?
 C52 H52C 0.9800 . ?
 N031 C036 1.176(14) . ?
 C036 C038 1.388(15) . ?
 C038 H03A 0.9800 . ?
 C038 H03B 0.9800 . ?
 C038 H03C 0.9800 . ?

loop_
  _geom_angle_atom_site_label_1
  _geom_angle_atom_site_label_2
  _geom_angle_atom_site_label_3
  _geom_angle
  _geom_angle_site_symmetry_1
  _geom_angle_site_symmetry_3
  _geom_angle_publ_flag
 Cl1 C1S Cl2 112.0(9) . . ?
 Cl1 C1S H1S 106.7 . . ?
 Cl2 C1S H1S 106.7 . . ?
 Cl3 C1S Cl1 114.4(10) . . ?
 Cl3 C1S Cl2 109.8(10) . . ?
 Cl3 C1S H1S 106.7 . . ?
 C55 N1 H1 124.5 . . ?
 C55 N1 C58 111.0(5) . . ?
 C58 N1 H1 124.5 . . ?
 C6 N2 H2 125.9 . . ?
 C83 N2 H2 125.9 . . ?
 C83 N2 C6 108.2(5) . . ?
 C29 N3 H3 124.6 . . ?
 C29 N3 C62 110.9(5) . . ?
 C62 N3 H3 124.6 . . ?
 C22 N4 B1 123.7(5) . . ?
 C61 N4 C22 107.4(5) . . ?
 C61 N4 B1 128.9(5) . . ?
 C20 N5 B1 124.6(5) . . ?
 C59 N5 C20 108.2(4) . . ?
 C59 N5 B1 127.0(5) . . ?
 N2 C6 C82 107.6(6) . . ?
 C78 C6 N2 131.0(6) . . ?
 C78 C6 C82 121.4(6) . . ?
 C19 C18 H18 126.0 . . ?
 C19 C18 C59 108.1(5) . . ?
 C59 C18 H18 126.0 . . ?
 C18 C19 H19 126.1 . . ?
 C18 C19 C20 107.9(5) . . ?
 C20 C19 H19 126.1 . . ?
 N5 C20 C19 107.8(5) . . ?
 C21 C20 N5 120.6(5) . . ?
 C21 C20 C19 131.6(6) . . ?
 C20 C21 C22 121.1(6) . . ?
 C20 C21 C65 121.8(5) . . ?
 C22 C21 C65 117.2(5) . . ?
 N4 C22 C21 120.8(5) . . ?
 N4 C22 C60 108.0(5) . . ?
 C21 C22 C60 131.0(6) . . ?
 C60 C24 H24 126.1 . . ?
 C60 C24 C61 107.7(5) . . ?
 C61 C24 H24 126.1 . . ?
 N3 C29 C64 106.2(6) . . ?
 N3 C29 C78 122.2(6) . . ?
 C64 C29 C78 131.6(5) . . ?
 H39A C39 H39B 109.5 . . ?
 H39A C39 H39C 109.5 . . ?
 H39B C39 H39C 109.5 . . ?
 C72 C39 H39A 109.5 . . ?
 C72 C39 H39B 109.5 . . ?
 C72 C39 H39C 109.5 . . ?
 C54 C53 H53 117.8 . . ?
 C54 C53 C86 124.4(7) . . ?
 C86 C53 H53 117.8 . . ?
 C53 C54 C55 119.5(6) . . ?
 C53 C54 C83 116.5(6) . . ?
 C83 C54 C55 124.0(6) . . ?
 N1 C55 C54 123.2(5) . . ?
 N1 C55 C56 106.4(5) . . ?
 C56 C55 C54 130.4(5) . . ?
 C55 C56 H56 125.7 . . ?
 C57 C56 C55 108.6(5) . . ?
 C57 C56 H56 125.7 . . ?
 C56 C57 H57 126.1 . . ?
 C56 C57 C58 107.9(5) . . ?
 C58 C57 H57 126.1 . . ?
 N1 C58 C57 106.1(5) . . ?
 N1 C58 C59 125.7(5) . . ?
 C57 C58 C59 128.2(5) . . ?
 N5 C59 C18 108.0(5) . . ?
 N5 C59 C58 126.4(5) . . ?
 C58 C59 C18 125.6(5) . . ?
 C22 C60 H60 126.0 . . ?
 C24 C60 C22 108.0(6) . . ?
 C24 C60 H60 126.0 . . ?
 N4 C61 C24 108.9(5) . . ?
 N4 C61 C62 124.9(6) . . ?
 C24 C61 C62 126.2(5) . . ?
 N3 C62 C61 126.3(5) . . ?
 N3 C62 C63 106.1(5) . . ?
 C63 C62 C61 127.5(6) . . ?
 C62 C63 H63 125.7 . . ?
 C64 C63 C62 108.6(6) . . ?
 C64 C63 H63 125.7 . . ?
 C29 C64 H64 125.9 . . ?
 C63 C64 C29 108.2(5) . . ?
 C63 C64 H64 125.9 . . ?
 C66 C65 C21 119.8(5) . . ?
 C70 C65 C21 123.2(5) . . ?
 C70 C65 C66 116.9(6) . . ?
 F3 C66 C65 119.1(6) . . ?
 F3 C66 C67 118.2(5) . . ?
 C67 C66 C65 122.6(6) . . ?
 F4 C67 C66 121.4(6) . . ?
 F4 C67 C68 119.1(6) . . ?
 C66 C67 C68 119.5(6) . . ?
 F5 C68 C67 120.8(6) . . ?
 F5 C68 C69 119.4(6) . . ?
 C69 C68 C67 119.7(6) . . ?
 F6 C69 C68 120.1(6) . . ?
 F6 C69 C70 120.2(5) . . ?
 C68 C69 C70 119.7(6) . . ?
 F7 C70 C65 120.7(6) . . ?
 F7 C70 C69 117.7(6) . . ?
 C65 C70 C69 121.5(5) . . ?
 H71A C71 H71B 109.5 . . ?
 H71A C71 H71C 109.5 . . ?
 H71B C71 H71C 109.5 . . ?
 C72 C71 H71A 109.5 . . ?
 C72 C71 H71B 109.5 . . ?
 C72 C71 H71C 109.5 . . ?
 C39 C72 C71 104.5(11) . . ?
 C39 C72 C80 109.9(8) . . ?
 C73 C72 C39 115.1(9) . . ?
 C73 C72 C71 106.0(10) . . ?
 C73 C72 C80 109.6(7) . . ?
 C80 C72 C71 111.5(8) . . ?
 C72 C73 H73A 109.5 . . ?
 C72 C73 H73B 109.5 . . ?
 C72 C73 H73C 109.5 . . ?
 H73A C73 H73B 109.5 . . ?
 H73A C73 H73C 109.5 . . ?
 H73B C73 H73C 109.5 . . ?
 H74A C74 H74B 109.5 . . ?
 H74A C74 H74C 109.5 . . ?
 H74B C74 H74C 109.5 . . ?
 C75 C74 H74A 109.5 . . ?
 C75 C74 H74B 109.5 . . ?
 C75 C74 H74C 109.5 . . ?
 C74 C75 C77 107.1(7) . . ?
 C74 C75 C86 111.6(7) . . ?
 C76 C75 C74 108.8(8) . . ?
 C76 C75 C77 111.3(8) . . ?
 C76 C75 C86 108.2(6) . . ?
 C77 C75 C86 109.9(6) . . ?
 C75 C76 H76A 109.5 . . ?
 C75 C76 H76B 109.5 . . ?
 C75 C76 H76C 109.5 . . ?
 H76A C76 H76B 109.5 . . ?
 H76A C76 H76C 109.5 . . ?
 H76B C76 H76C 109.5 . . ?
 C75 C77 H77A 109.5 . . ?
 C75 C77 H77B 109.5 . . ?
 C75 C77 H77C 109.5 . . ?
 H77A C77 H77B 109.5 . . ?
 H77A C77 H77C 109.5 . . ?
 H77B C77 H77C 109.5 . . ?
 C6 C78 C29 124.4(5) . . ?
 C6 C78 C79 117.3(7) . . ?
 C79 C78 C29 118.3(6) . . ?
 C78 C79 H79 118.4 . . ?
 C78 C79 C80 123.3(7) . . ?
 C80 C79 H79 118.4 . . ?
 C79 C80 C72 121.4(7) . . ?
 C81 C80 C72 120.1(8) . . ?
 C81 C80 C79 118.5(6) . . ?
 C80 C81 H81 120.2 . . ?
 C80 C81 C82 119.5(8) . . ?
 C82 C81 H81 120.2 . . ?
 C6 C82 C84 107.8(5) . . ?
 C81 C82 C6 119.9(7) . . ?
 C81 C82 C84 132.3(7) . . ?
 N2 C83 C54 130.7(6) . . ?
 N2 C83 C84 110.0(6) . . ?
 C84 C83 C54 119.2(6) . . ?
 C83 C84 C82 106.3(6) . . ?
 C85 C84 C82 131.2(6) . . ?
 C85 C84 C83 122.3(6) . . ?
 C84 C85 H85 120.0 . . ?
 C86 C85 C84 120.0(6) . . ?
 C86 C85 H85 120.0 . . ?
 C53 C86 C75 119.4(7) . . ?
 C85 C86 C53 117.4(7) . . ?
 C85 C86 C75 123.0(6) . . ?
 F1 B1 N4 109.1(4) . . ?
 F1 B1 N5 110.0(4) . . ?
 F2 B1 F1 106.8(5) . . ?
 F2 B1 N4 111.0(4) . . ?
 F2 B1 N5 110.9(4) . . ?
 N4 B1 N5 109.0(5) . . ?
 C38 N7 H7 114.5 . . ?
 C40 N7 H7 114.6 . . ?
 C40 N7 C38 107.4(4) . . ?
 C2 N8 H8 124.5 . . ?
 C2 N8 C5 110.9(5) . . ?
 C5 N8 H8 124.5 . . ?
 C7 N9 C10 107.8(5) . . ?
 C7 N9 B2 128.2(5) . . ?
 C10 N9 B2 123.7(5) . . ?
 C23 N10 B2 123.3(5) . . ?
 C25 N10 C23 109.1(5) . . ?
 C25 N10 B2 127.5(5) . . ?
 C28 N11 H11 124.4 . . ?
 C30 N11 H11 124.4 . . ?
 C30 N11 C28 111.3(5) . . ?
 C40 C1 C2 124.0(5) . . ?
 C44 C1 C2 119.7(5) . . ?
 C44 C1 C40 116.3(5) . . ?
 N8 C2 C1 123.4(5) . . ?
 N8 C2 C3 106.7(5) . . ?
 C3 C2 C1 129.7(5) . . ?
 C2 C3 H3A 126.1 . . ?
 C4 C3 C2 107.7(5) . . ?
 C4 C3 H3A 126.1 . . ?
 C3 C4 H4 126.0 . . ?
 C3 C4 C5 108.0(5) . . ?
 C5 C4 H4 126.0 . . ?
 N8 C5 C4 106.6(5) . . ?
 N8 C5 C7 126.0(5) . . ?
 C4 C5 C7 127.4(5) . . ?
 N9 C7 C5 125.7(5) . . ?
 N9 C7 C8 109.4(5) . . ?
 C8 C7 C5 125.0(6) . . ?
 C7 C8 H8A 126.4 . . ?
 C9 C8 C7 107.3(6) . . ?
 C9 C8 H8A 126.4 . . ?
 C8 C9 H9 125.8 . . ?
 C8 C9 C10 108.4(5) . . ?
 C10 C9 H9 125.8 . . ?
 N9 C10 C9 107.1(5) . . ?
 C11 C10 N9 120.2(5) . . ?
 C11 C10 C9 132.5(5) . . ?
 C10 C11 C12 120.0(6) . . ?
 C10 C11 C23 122.0(5) . . ?
 C23 C11 C12 117.9(6) . . ?
 C13 C12 C11 123.2(6) . . ?
 C17 C12 C11 121.1(6) . . ?
 C17 C12 C13 115.1(6) . . ?
 F10 C13 C12 119.1(5) . . ?
 F10 C13 C14 117.7(6) . . ?
 C14 C13 C12 123.2(7) . . ?
 F11 C14 C13 121.0(7) . . ?
 F11 C14 C15 119.2(6) . . ?
 C13 C14 C15 119.7(7) . . ?
 F12 C15 C14 121.0(7) . . ?
 F12 C15 C16 119.4(7) . . ?
 C16 C15 C14 119.6(6) . . ?
 F13 C16 C15 120.0(6) . . ?
 F13 C16 C17 120.1(7) . . ?
 C15 C16 C17 119.8(7) . . ?
 F14 C17 C12 119.6(6) . . ?
 F14 C17 C16 117.8(6) . . ?
 C16 C17 C12 122.5(6) . . ?
 N10 C23 C27 106.8(5) . . ?
 C11 C23 N10 121.0(5) . . ?
 C11 C23 C27 131.8(5) . . ?
 N10 C25 C26 108.5(5) . . ?
 N10 C25 C28 126.5(5) . . ?
 C26 C25 C28 124.9(5) . . ?
 C25 C26 H26 126.2 . . ?
 C27 C26 C25 107.6(6) . . ?
 C27 C26 H26 126.2 . . ?
 C23 C27 H27 126.0 . . ?
 C26 C27 C23 107.9(5) . . ?
 C26 C27 H27 126.0 . . ?
 N11 C28 C25 126.3(5) . . ?
 N11 C28 C32 106.6(5) . . ?
 C32 C28 C25 127.0(5) . . ?
 N11 C30 C31 106.8(5) . . ?
 N11 C30 C33 122.8(5) . . ?
 C31 C30 C33 130.3(5) . . ?
 C30 C31 H31 126.0 . . ?
 C30 C31 C32 107.9(5) . . ?
 C32 C31 H31 126.0 . . ?
 C28 C32 C31 107.3(5) . . ?
 C28 C32 H32 126.3 . . ?
 C31 C32 H32 126.3 . . ?
 C34 C33 C30 118.8(5) . . ?
 C38 C33 C30 124.6(5) . . ?
 C38 C33 C34 116.6(5) . . ?
 C33 C34 H34 118.2 . . ?
 C35 C34 C33 123.7(5) . . ?
 C35 C34 H34 118.2 . . ?
 C34 C35 C49 121.1(5) . . ?
 C36 C35 C34 117.7(5) . . ?
 C36 C35 C49 121.1(5) . . ?
 C35 C36 H36 119.9 . . ?
 C37 C36 C35 120.3(5) . . ?
 C37 C36 H36 119.9 . . ?
 C36 C37 C38 121.7(5) . . ?
 C36 C37 C41 131.6(5) . . ?
 C38 C37 C41 106.6(5) . . ?
 N7 C38 C37 109.2(4) . . ?
 C33 C38 N7 130.5(5) . . ?
 C33 C38 C37 120.0(5) . . ?
 N7 C40 C1 130.2(5) . . ?
 C41 C40 N7 109.9(5) . . ?
 C41 C40 C1 119.9(5) . . ?
 C40 C41 C37 106.7(5) . . ?
 C42 C41 C37 131.3(5) . . ?
 C42 C41 C40 121.9(5) . . ?
 C41 C42 H42 120.1 . . ?
 C43 C42 C41 119.8(5) . . ?
 C43 C42 H42 120.1 . . ?
 C42 C43 C44 117.3(5) . . ?
 C42 C43 C45 123.1(5) . . ?
 C44 C43 C45 119.6(5) . . ?
 C1 C44 C43 124.8(5) . . ?
 C1 C44 H44 117.6 . . ?
 C43 C44 H44 117.6 . . ?
 C43 C45 C48 111.5(5) . . ?
 C46 C45 C43 108.3(5) . . ?
 C46 C45 C48 108.7(5) . . ?
 C47 C45 C43 109.3(5) . . ?
 C47 C45 C46 109.9(5) . . ?
 C47 C45 C48 109.1(5) . . ?
 C45 C46 H46A 109.5 . . ?
 C45 C46 H46B 109.5 . . ?
 C45 C46 H46C 109.5 . . ?
 H46A C46 H46B 109.5 . . ?
 H46A C46 H46C 109.5 . . ?
 H46B C46 H46C 109.5 . . ?
 C45 C47 H47A 109.5 . . ?
 C45 C47 H47B 109.5 . . ?
 C45 C47 H47C 109.5 . . ?
 H47A C47 H47B 109.5 . . ?
 H47A C47 H47C 109.5 . . ?
 H47B C47 H47C 109.5 . . ?
 C45 C48 H48A 109.5 . . ?
 C45 C48 H48B 109.5 . . ?
 C45 C48 H48C 109.5 . . ?
 H48A C48 H48B 109.5 . . ?
 H48A C48 H48C 109.5 . . ?
 H48B C48 H48C 109.5 . . ?
 C50 C49 C35 109.2(5) . . ?
 C51 C49 C35 111.6(5) . . ?
 C51 C49 C50 104.9(8) . . ?
 C52 C49 C35 109.3(5) . . ?
 C52 C49 C50 113.8(8) . . ?
 C52 C49 C51 108.1(10) . . ?
 C49 C50 H50A 109.5 . . ?
 C49 C50 H50B 109.5 . . ?
 C49 C50 H50C 109.5 . . ?
 H50A C50 H50B 109.5 . . ?
 H50A C50 H50C 109.5 . . ?
 H50B C50 H50C 109.5 . . ?
 C49 C51 H51A 109.5 . . ?
 C49 C51 H51B 109.5 . . ?
 C49 C51 H51C 109.5 . . ?
 H51A C51 H51B 109.5 . . ?
 H51A C51 H51C 109.5 . . ?
 H51B C51 H51C 109.5 . . ?
 C49 C52 H52A 109.5 . . ?
 C49 C52 H52B 109.5 . . ?
 C49 C52 H52C 109.5 . . ?
 H52A C52 H52B 109.5 . . ?
 H52A C52 H52C 109.5 . . ?
 H52B C52 H52C 109.5 . . ?
 F8 B2 F9 106.0(4) . . ?
 F8 B2 N9 109.8(5) . . ?
 F8 B2 N10 112.1(5) . . ?
 F9 B2 N9 110.1(4) . . ?
 F9 B2 N10 109.2(4) . . ?
 N9 B2 N10 109.6(5) . . ?
 N031 C036 C038 178.0(14) . . ?
 C036 C038 H03A 109.5 . . ?
 C036 C038 H03B 109.5 . . ?
 C036 C038 H03C 109.5 . . ?
 H03A C038 H03B 109.5 . . ?
 H03A C038 H03C 109.5 . . ?
 H03B C038 H03C 109.5 . . ?

loop_
  _geom_torsion_atom_site_label_1
  _geom_torsion_atom_site_label_2
  _geom_torsion_atom_site_label_3
  _geom_torsion_atom_site_label_4
  _geom_torsion
  _geom_torsion_site_symmetry_1
  _geom_torsion_site_symmetry_2
  _geom_torsion_site_symmetry_3
  _geom_torsion_site_symmetry_4
  _geom_torsion_publ_flag
 F3 C66 C67 F4 0.4(10) . . . . ?
 F3 C66 C67 C68 -179.0(6) . . . . ?
 F4 C67 C68 F5 -0.5(11) . . . . ?
 F4 C67 C68 C69 -179.6(7) . . . . ?
 F5 C68 C69 F6 0.3(10) . . . . ?
 F5 C68 C69 C70 -179.1(6) . . . . ?
 F6 C69 C70 F7 0.0(8) . . . . ?
 F6 C69 C70 C65 -179.4(5) . . . . ?
 N1 C55 C56 C57 -0.2(7) . . . . ?
 N1 C58 C59 N5 10.3(9) . . . . ?
 N1 C58 C59 C18 -168.9(5) . . . . ?
 N2 C6 C78 C29 2.7(10) . . . . ?
 N2 C6 C78 C79 -179.1(6) . . . . ?
 N2 C6 C82 C81 179.5(6) . . . . ?
 N2 C6 C82 C84 0.0(7) . . . . ?
 N2 C83 C84 C82 -1.5(7) . . . . ?
 N2 C83 C84 C85 -177.8(6) . . . . ?
 N3 C29 C64 C63 -0.3(6) . . . . ?
 N3 C29 C78 C6 25.9(9) . . . . ?
 N3 C29 C78 C79 -152.2(6) . . . . ?
 N3 C62 C63 C64 0.8(6) . . . . ?
 N4 C22 C60 C24 1.0(7) . . . . ?
 N4 C61 C62 N3 -22.1(9) . . . . ?
 N4 C61 C62 C63 154.1(6) . . . . ?
 N5 C20 C21 C22 4.8(8) . . . . ?
 N5 C20 C21 C65 -175.8(5) . . . . ?
 C6 N2 C83 C54 179.5(6) . . . . ?
 C6 N2 C83 C84 1.6(7) . . . . ?
 C6 C78 C79 C80 -0.2(10) . . . . ?
 C6 C82 C84 C83 0.9(7) . . . . ?
 C6 C82 C84 C85 176.7(7) . . . . ?
 C18 C19 C20 N5 0.2(7) . . . . ?
 C18 C19 C20 C21 179.0(6) . . . . ?
 C19 C18 C59 N5 -0.6(6) . . . . ?
 C19 C18 C59 C58 178.6(5) . . . . ?
 C19 C20 C21 C22 -173.9(6) . . . . ?
 C19 C20 C21 C65 5.6(10) . . . . ?
 C20 N5 C59 C18 0.8(6) . . . . ?
 C20 N5 C59 C58 -178.5(5) . . . . ?
 C20 N5 B1 F1 118.9(6) . . . . ?
 C20 N5 B1 F2 -123.2(5) . . . . ?
 C20 N5 B1 N4 -0.7(7) . . . . ?
 C20 C21 C22 N4 -0.7(8) . . . . ?
 C20 C21 C22 C60 172.3(6) . . . . ?
 C20 C21 C65 C66 108.5(6) . . . . ?
 C20 C21 C65 C70 -75.2(7) . . . . ?
 C21 C22 C60 C24 -172.7(6) . . . . ?
 C21 C65 C66 F3 -4.5(8) . . . . ?
 C21 C65 C66 C67 176.3(6) . . . . ?
 C21 C65 C70 F7 4.3(8) . . . . ?
 C21 C65 C70 C69 -176.3(5) . . . . ?
 C22 N4 C61 C24 0.0(6) . . . . ?
 C22 N4 C61 C62 -178.5(5) . . . . ?
 C22 N4 B1 F1 -115.3(5) . . . . ?
 C22 N4 B1 F2 127.2(5) . . . . ?
 C22 N4 B1 N5 4.8(7) . . . . ?
 C22 C21 C65 C66 -72.0(7) . . . . ?
 C22 C21 C65 C70 104.3(6) . . . . ?
 C24 C61 C62 N3 159.6(6) . . . . ?
 C24 C61 C62 C63 -24.2(10) . . . . ?
 C29 N3 C62 C61 175.8(5) . . . . ?
 C29 N3 C62 C63 -1.1(6) . . . . ?
 C29 C78 C79 C80 178.1(6) . . . . ?
 C39 C72 C80 C79 112.8(10) . . . . ?
 C39 C72 C80 C81 -64.0(11) . . . . ?
 C53 C54 C55 N1 160.3(6) . . . . ?
 C53 C54 C55 C56 -20.6(10) . . . . ?
 C53 C54 C83 N2 178.3(6) . . . . ?
 C53 C54 C83 C84 -3.9(9) . . . . ?
 C54 C53 C86 C75 179.6(6) . . . . ?
 C54 C53 C86 C85 4.0(10) . . . . ?
 C54 C55 C56 C57 -179.4(6) . . . . ?
 C54 C83 C84 C82 -179.7(5) . . . . ?
 C54 C83 C84 C85 4.0(9) . . . . ?
 C55 N1 C58 C57 0.2(6) . . . . ?
 C55 N1 C58 C59 -177.2(5) . . . . ?
 C55 C54 C83 N2 -0.5(10) . . . . ?
 C55 C54 C83 C84 177.3(6) . . . . ?
 C55 C56 C57 C58 0.3(7) . . . . ?
 C56 C57 C58 N1 -0.3(6) . . . . ?
 C56 C57 C58 C59 177.0(6) . . . . ?
 C57 C58 C59 N5 -166.5(5) . . . . ?
 C57 C58 C59 C18 14.3(9) . . . . ?
 C58 N1 C55 C54 179.3(5) . . . . ?
 C58 N1 C55 C56 0.0(6) . . . . ?
 C59 N5 C20 C19 -0.6(6) . . . . ?
 C59 N5 C20 C21 -179.5(5) . . . . ?
 C59 N5 B1 F1 -66.4(7) . . . . ?
 C59 N5 B1 F2 51.6(7) . . . . ?
 C59 N5 B1 N4 174.1(5) . . . . ?
 C59 C18 C19 C20 0.3(7) . . . . ?
 C60 C24 C61 N4 0.6(7) . . . . ?
 C60 C24 C61 C62 179.1(6) . . . . ?
 C61 N4 C22 C21 173.8(5) . . . . ?
 C61 N4 C22 C60 -0.6(6) . . . . ?
 C61 N4 B1 F1 66.8(7) . . . . ?
 C61 N4 B1 F2 -50.6(7) . . . . ?
 C61 N4 B1 N5 -173.0(5) . . . . ?
 C61 C24 C60 C22 -1.0(7) . . . . ?
 C61 C62 C63 C64 -176.0(5) . . . . ?
 C62 N3 C29 C64 0.9(6) . . . . ?
 C62 N3 C29 C78 -179.3(5) . . . . ?
 C62 C63 C64 C29 -0.3(7) . . . . ?
 C64 C29 C78 C6 -154.2(6) . . . . ?
 C64 C29 C78 C79 27.6(9) . . . . ?
 C65 C21 C22 N4 179.8(5) . . . . ?
 C65 C21 C22 C60 -7.2(9) . . . . ?
 C65 C66 C67 F4 179.7(6) . . . . ?
 C65 C66 C67 C68 0.3(11) . . . . ?
 C66 C65 C70 F7 -179.3(5) . . . . ?
 C66 C65 C70 C69 0.1(8) . . . . ?
 C66 C67 C68 F5 178.9(7) . . . . ?
 C66 C67 C68 C69 -0.2(11) . . . . ?
 C67 C68 C69 F6 179.5(6) . . . . ?
 C67 C68 C69 C70 0.1(10) . . . . ?
 C68 C69 C70 F7 179.4(5) . . . . ?
 C68 C69 C70 C65 0.0(9) . . . . ?
 C70 C65 C66 F3 179.0(5) . . . . ?
 C70 C65 C66 C67 -0.3(9) . . . . ?
 C71 C72 C80 C79 -2.7(13) . . . . ?
 C71 C72 C80 C81 -179.5(10) . . . . ?
 C72 C80 C81 C82 178.5(7) . . . . ?
 C73 C72 C80 C79 -119.8(9) . . . . ?
 C73 C72 C80 C81 63.4(11) . . . . ?
 C74 C75 C86 C53 174.0(7) . . . . ?
 C74 C75 C86 C85 -10.6(11) . . . . ?
 C76 C75 C86 C53 54.4(10) . . . . ?
 C76 C75 C86 C85 -130.2(9) . . . . ?
 C77 C75 C86 C53 -67.3(8) . . . . ?
 C77 C75 C86 C85 108.1(8) . . . . ?
 C78 C6 C82 C81 -0.7(9) . . . . ?
 C78 C6 C82 C84 179.8(6) . . . . ?
 C78 C29 C64 C63 179.8(6) . . . . ?
 C78 C79 C80 C72 -178.1(6) . . . . ?
 C78 C79 C80 C81 -1.2(10) . . . . ?
 C79 C80 C81 C82 1.6(10) . . . . ?
 C80 C81 C82 C6 -0.7(10) . . . . ?
 C80 C81 C82 C84 178.6(7) . . . . ?
 C81 C82 C84 C83 -178.5(7) . . . . ?
 C81 C82 C84 C85 -2.6(12) . . . . ?
 C82 C6 C78 C29 -177.0(6) . . . . ?
 C82 C6 C78 C79 1.2(9) . . . . ?
 C82 C84 C85 C86 -175.1(7) . . . . ?
 C83 N2 C6 C78 179.3(6) . . . . ?
 C83 N2 C6 C82 -1.0(7) . . . . ?
 C83 C54 C55 N1 -21.0(9) . . . . ?
 C83 C54 C55 C56 158.2(6) . . . . ?
 C83 C84 C85 C86 0.1(10) . . . . ?
 C84 C85 C86 C53 -4.0(10) . . . . ?
 C84 C85 C86 C75 -179.4(6) . . . . ?
 C86 C53 C54 C55 178.9(6) . . . . ?
 C86 C53 C54 C83 0.0(9) . . . . ?
 B1 N4 C22 C21 -4.4(8) . . . . ?
 B1 N4 C22 C60 -178.8(5) . . . . ?
 B1 N4 C61 C24 178.1(5) . . . . ?
 B1 N4 C61 C62 -0.4(9) . . . . ?
 B1 N5 C20 C19 175.0(5) . . . . ?
 B1 N5 C20 C21 -3.9(8) . . . . ?
 B1 N5 C59 C18 -174.7(5) . . . . ?
 B1 N5 C59 C58 6.0(9) . . . . ?
 F10 C13 C14 F11 -1.9(10) . . . . ?
 F10 C13 C14 C15 174.8(6) . . . . ?
 F11 C14 C15 F12 1.7(10) . . . . ?
 F11 C14 C15 C16 179.8(6) . . . . ?
 F12 C15 C16 F13 -1.9(10) . . . . ?
 F12 C15 C16 C17 176.8(6) . . . . ?
 F13 C16 C17 F14 -3.6(9) . . . . ?
 F13 C16 C17 C12 177.5(6) . . . . ?
 N7 C40 C41 C37 2.8(6) . . . . ?
 N7 C40 C41 C42 -177.4(5) . . . . ?
 N8 C2 C3 C4 1.6(7) . . . . ?
 N8 C5 C7 N9 -7.9(9) . . . . ?
 N8 C5 C7 C8 170.9(5) . . . . ?
 N9 C7 C8 C9 1.6(7) . . . . ?
 N9 C10 C11 C12 178.5(5) . . . . ?
 N9 C10 C11 C23 -4.6(9) . . . . ?
 N10 C23 C27 C26 -0.4(7) . . . . ?
 N10 C25 C26 C27 0.1(7) . . . . ?
 N10 C25 C28 N11 16.3(9) . . . . ?
 N10 C25 C28 C32 -159.4(6) . . . . ?
 N11 C28 C32 C31 0.0(6) . . . . ?
 N11 C30 C31 C32 1.0(6) . . . . ?
 N11 C30 C33 C34 156.7(5) . . . . ?
 N11 C30 C33 C38 -21.8(8) . . . . ?
 C1 C2 C3 C4 177.0(6) . . . . ?
 C1 C40 C41 C37 -179.2(5) . . . . ?
 C1 C40 C41 C42 0.6(8) . . . . ?
 C2 N8 C5 C4 0.4(6) . . . . ?
 C2 N8 C5 C7 178.3(5) . . . . ?
 C2 C1 C40 N7 -2.5(9) . . . . ?
 C2 C1 C40 C41 179.9(5) . . . . ?
 C2 C1 C44 C43 -179.5(5) . . . . ?
 C2 C3 C4 C5 -1.3(7) . . . . ?
 C3 C4 C5 N8 0.6(7) . . . . ?
 C3 C4 C5 C7 -177.2(6) . . . . ?
 C4 C5 C7 N9 169.5(6) . . . . ?
 C4 C5 C7 C8 -11.6(9) . . . . ?
 C5 N8 C2 C1 -177.0(5) . . . . ?
 C5 N8 C2 C3 -1.2(6) . . . . ?
 C5 C7 C8 C9 -177.4(5) . . . . ?
 C7 N9 C10 C9 0.8(6) . . . . ?
 C7 N9 C10 C11 177.4(5) . . . . ?
 C7 N9 B2 F8 -48.5(7) . . . . ?
 C7 N9 B2 F9 67.8(7) . . . . ?
 C7 N9 B2 N10 -172.0(5) . . . . ?
 C7 C8 C9 C10 -1.0(7) . . . . ?
 C8 C9 C10 N9 0.2(6) . . . . ?
 C8 C9 C10 C11 -175.8(6) . . . . ?
 C9 C10 C11 C12 -6.0(10) . . . . ?
 C9 C10 C11 C23 170.9(6) . . . . ?
 C10 N9 C7 C5 177.5(5) . . . . ?
 C10 N9 C7 C8 -1.5(6) . . . . ?
 C10 N9 B2 F8 123.6(5) . . . . ?
 C10 N9 B2 F9 -120.2(5) . . . . ?
 C10 N9 B2 N10 0.0(7) . . . . ?
 C10 C11 C12 C13 63.8(8) . . . . ?
 C10 C11 C12 C17 -124.6(7) . . . . ?
 C10 C11 C23 N10 1.1(9) . . . . ?
 C10 C11 C23 C27 -170.8(6) . . . . ?
 C11 C12 C13 F10 -5.2(10) . . . . ?
 C11 C12 C13 C14 171.9(6) . . . . ?
 C11 C12 C17 F14 10.9(9) . . . . ?
 C11 C12 C17 C16 -170.3(6) . . . . ?
 C11 C23 C27 C26 172.4(6) . . . . ?
 C12 C11 C23 N10 178.0(5) . . . . ?
 C12 C11 C23 C27 6.1(10) . . . . ?
 C12 C13 C14 F11 -179.0(6) . . . . ?
 C12 C13 C14 C15 -2.3(11) . . . . ?
 C13 C12 C17 F14 -177.0(6) . . . . ?
 C13 C12 C17 C16 1.8(9) . . . . ?
 C13 C14 C15 F12 -175.1(6) . . . . ?
 C13 C14 C15 C16 3.0(10) . . . . ?
 C14 C15 C16 F13 180.0(6) . . . . ?
 C14 C15 C16 C17 -1.3(10) . . . . ?
 C15 C16 C17 F14 177.7(6) . . . . ?
 C15 C16 C17 C12 -1.1(10) . . . . ?
 C17 C12 C13 F10 -177.2(6) . . . . ?
 C17 C12 C13 C14 -0.1(10) . . . . ?
 C23 N10 C25 C26 -0.4(6) . . . . ?
 C23 N10 C25 C28 177.4(5) . . . . ?
 C23 N10 B2 F8 -125.7(5) . . . . ?
 C23 N10 B2 F9 117.1(5) . . . . ?
 C23 N10 B2 N9 -3.5(7) . . . . ?
 C23 C11 C12 C13 -113.2(7) . . . . ?
 C23 C11 C12 C17 58.4(8) . . . . ?
 C25 N10 C23 C11 -173.3(5) . . . . ?
 C25 N10 C23 C27 0.5(6) . . . . ?
 C25 N10 B2 F8 50.1(7) . . . . ?
 C25 N10 B2 F9 -67.0(7) . . . . ?
 C25 N10 B2 N9 172.3(5) . . . . ?
 C25 C26 C27 C23 0.2(7) . . . . ?
 C25 C28 C32 C31 176.4(5) . . . . ?
 C26 C25 C28 N11 -166.4(5) . . . . ?
 C26 C25 C28 C32 17.9(9) . . . . ?
 C28 N11 C30 C31 -1.0(6) . . . . ?
 C28 N11 C30 C33 179.8(5) . . . . ?
 C28 C25 C26 C27 -177.6(5) . . . . ?
 C30 N11 C28 C25 -175.8(5) . . . . ?
 C30 N11 C28 C32 0.6(6) . . . . ?
 C30 C31 C32 C28 -0.6(6) . . . . ?
 C30 C33 C34 C35 -177.3(5) . . . . ?
 C30 C33 C38 N7 1.7(9) . . . . ?
 C30 C33 C38 C37 175.5(5) . . . . ?
 C31 C30 C33 C34 -22.2(8) . . . . ?
 C31 C30 C33 C38 159.3(6) . . . . ?
 C33 C30 C31 C32 -179.9(5) . . . . ?
 C33 C34 C35 C36 1.5(8) . . . . ?
 C33 C34 C35 C49 176.7(5) . . . . ?
 C34 C33 C38 N7 -176.9(5) . . . . ?
 C34 C33 C38 C37 -3.1(7) . . . . ?
 C34 C35 C36 C37 -2.5(8) . . . . ?
 C34 C35 C49 C50 140.8(7) . . . . ?
 C34 C35 C49 C51 25.3(10) . . . . ?
 C34 C35 C49 C52 -94.2(9) . . . . ?
 C35 C36 C37 C38 0.8(8) . . . . ?
 C35 C36 C37 C41 177.1(5) . . . . ?
 C36 C35 C49 C50 -44.1(8) . . . . ?
 C36 C35 C49 C51 -159.6(9) . . . . ?
 C36 C35 C49 C52 80.9(10) . . . . ?
 C36 C37 C38 N7 177.1(5) . . . . ?
 C36 C37 C38 C33 2.1(8) . . . . ?
 C36 C37 C41 C40 -178.4(5) . . . . ?
 C36 C37 C41 C42 1.8(10) . . . . ?
 C37 C41 C42 C43 179.0(5) . . . . ?
 C38 N7 C40 C1 179.4(5) . . . . ?
 C38 N7 C40 C41 -2.8(6) . . . . ?
 C38 C33 C34 C35 1.3(8) . . . . ?
 C38 C37 C41 C40 -1.7(6) . . . . ?
 C38 C37 C41 C42 178.5(6) . . . . ?
 C40 N7 C38 C33 176.0(5) . . . . ?
 C40 N7 C38 C37 1.6(6) . . . . ?
 C40 C1 C2 N8 21.3(8) . . . . ?
 C40 C1 C2 C3 -153.4(6) . . . . ?
 C40 C1 C44 C43 1.1(8) . . . . ?
 C40 C41 C42 C43 -0.7(8) . . . . ?
 C41 C37 C38 N7 0.0(6) . . . . ?
 C41 C37 C38 C33 -175.0(5) . . . . ?
 C41 C42 C43 C44 0.9(8) . . . . ?
 C41 C42 C43 C45 177.4(5) . . . . ?
 C42 C43 C44 C1 -1.2(8) . . . . ?
 C42 C43 C45 C46 -113.7(6) . . . . ?
 C42 C43 C45 C47 126.6(6) . . . . ?
 C42 C43 C45 C48 5.8(8) . . . . ?
 C44 C1 C2 N8 -158.0(5) . . . . ?
 C44 C1 C2 C3 27.2(9) . . . . ?
 C44 C1 C40 N7 176.8(5) . . . . ?
 C44 C1 C40 C41 -0.8(7) . . . . ?
 C44 C43 C45 C46 62.6(7) . . . . ?
 C44 C43 C45 C47 -57.1(7) . . . . ?
 C44 C43 C45 C48 -177.9(5) . . . . ?
 C45 C43 C44 C1 -177.7(5) . . . . ?
 C49 C35 C36 C37 -177.8(5) . . . . ?
 B2 N9 C7 C5 -9.5(9) . . . . ?
 B2 N9 C7 C8 171.5(5) . . . . ?
 B2 N9 C10 C9 -172.6(5) . . . . ?
 B2 N9 C10 C11 4.0(8) . . . . ?
 B2 N10 C23 C11 3.3(8) . . . . ?
 B2 N10 C23 C27 177.0(5) . . . . ?
 B2 N10 C25 C26 -176.7(5) . . . . ?
 B2 N10 C25 C28 1.0(9) . . . . ?

_shelx_res_file
;
TITL exp_3866_a.res in Pna2(1)
    exp_3866_sq.res
    created by SHELXL-2018/3 at 15:39:27 on 04-Jun-2025
REM Old TITL exp_3866 in Pna2(1)
REM SHELXT solution in Pna2(1)
REM R1 0.110, Rweak 0.027, Alpha 0.002, Orientation as input
REM Flack x = 0.500 ( 0.023 ) from Parsons' quotients
REM Formula found by SHELXT: C85 B6 N14 F16
CELL 1.54184 19.5413 14.221 28.4014 90 90 90
ZERR 4 0.0001 0.0001 0.0001 0 0 0
LATT -1
SYMM -X,-Y,0.5+Z
SYMM 0.5+X,0.5-Y,+Z
SYMM 0.5-X,0.5+Y,0.5+Z
SFAC C H B Cl F N
UNIT 356 280 8 12 56 44
ISOR 0.005 0.01 C71 C39 C73 C72

L.S. 5 0 30
PLAN  10
SIZE 0.2 0.3 0.4
TEMP -100.15
CONF
BOND $H
ABIN
MORE -1
fmap 2 53
acta
SHEL 999 0.84
TWIN -1 0 0 0 -1 0 0 0 -1 2
OMIT 2 0 0
OMIT 1 2 -2
OMIT 0 2 0
REM <olex2.extras>
REM <HklSrc "%.\\exp_3866_sq.hkl">
REM </olex2.extras>

WGHT    0.169500    6.858300
BASF   0.49428
FVAR       0.27644
CL1   4    0.219221    0.308334    0.659921    11.00000    0.19961    0.07981 =
         0.07250    0.00687    0.02204    0.01437
CL2   4    0.159606    0.361355    0.748743    11.00000    0.17348    0.11866 =
         0.10721    0.00187    0.05076    0.01793
CL3   4    0.301146    0.325906    0.743024    11.00000    0.18182    0.13228 =
         0.11206    0.00915    0.02230    0.01826
C1S   1    0.224203    0.297621    0.720109    11.00000    0.12785    0.07368 =
         0.10572    0.00146    0.00597    0.01786
AFIX  13
H1S   2    0.216199    0.229788    0.727577    11.00000   -1.20000
AFIX   0

F1    5    0.814793    0.268797    0.554086    11.00000    0.02572    0.02283 =
         0.03361    0.00332   -0.00868   -0.00536
F2    5    0.850156    0.416148    0.535554    11.00000    0.02334    0.01728 =
         0.03225   -0.00164   -0.00773   -0.00190
F3    5    0.935182    0.044293    0.431232    11.00000    0.06057    0.02376 =
         0.03671    0.00062    0.00525   -0.00770
F4    5    1.007465   -0.043690    0.363548    11.00000    0.11084    0.02558 =
         0.05676   -0.01267    0.03649   -0.01299
F5    5    1.110074    0.048359    0.318425    11.00000    0.09711    0.04012 =
         0.06139   -0.01142    0.04388    0.00087
F6    5    1.139239    0.228980    0.340172    11.00000    0.03238    0.04223 =
         0.05009    0.00146    0.00434   -0.00004
F7    5    1.067413    0.318099    0.407092    11.00000    0.03234    0.02666 =
         0.04765   -0.00673   -0.00694   -0.00358
N1    6    0.876786    0.357965    0.628752    11.00000    0.02330    0.02639 =
         0.02639    0.00117   -0.00338   -0.00245
AFIX  43
H1    2    0.842580    0.343741    0.609900    11.00000   -1.20000
AFIX   0
N2    6    0.732114    0.432036    0.616583    11.00000    0.01621    0.03135 =
         0.04170    0.00158   -0.00372   -0.00082
AFIX  43
H2    2    0.763286    0.419143    0.595173    11.00000   -1.20000
AFIX   0
N3    6    0.710389    0.379263    0.514087    11.00000    0.02054    0.02141 =
         0.04093    0.00487   -0.01193   -0.00281
AFIX  43
H3    2    0.731648    0.349707    0.537045    11.00000   -1.20000
AFIX   0
N4    6    0.843214    0.301560    0.473206    11.00000    0.02872    0.01901 =
         0.02905    0.00218   -0.00938   -0.00302
N5    6    0.934307    0.292271    0.534277    11.00000    0.02068    0.01764 =
         0.02644   -0.00015   -0.00506   -0.00042
C6    1    0.662269    0.451500    0.607770    11.00000    0.02064    0.02818 =
         0.04938   -0.00312   -0.00234   -0.00064
C18   1    1.039535    0.275789    0.567045    11.00000    0.02866    0.02688 =
         0.02839   -0.00130   -0.01020    0.00424
AFIX  43
H18   2    1.075935    0.277901    0.589192    11.00000   -1.20000
AFIX   0
C19   1    1.043718    0.243510    0.522211    11.00000    0.02879    0.02794 =
         0.02616   -0.00158   -0.00831    0.00919
AFIX  43
H19   2    1.083470    0.218802    0.507457    11.00000   -1.20000
AFIX   0
C20   1    0.977698    0.253254    0.501087    11.00000    0.02806    0.01875 =
         0.03005    0.00007   -0.00892    0.00465
C21   1    0.954278    0.232550    0.456313    11.00000    0.03221    0.01801 =
         0.03185    0.00037   -0.01011   -0.00213
C22   1    0.887728    0.256834    0.442240    11.00000    0.02957    0.02065 =
         0.02776    0.00172   -0.00713   -0.00105
C24   1    0.793608    0.294578    0.401396    11.00000    0.03709    0.03307 =
         0.03251    0.00202   -0.01683   -0.00445
AFIX  43
H24   2    0.761283    0.302502    0.376730    11.00000   -1.20000
AFIX   0
C29   1    0.654918    0.437231    0.520113    11.00000    0.01993    0.02022 =
         0.04919   -0.00427   -0.00933   -0.00186
C39   1    0.408481    0.438308    0.636984    11.00000    0.03814    0.05868 =
         0.16835    0.00086    0.02171   -0.00165
AFIX 137
H39A  2    0.438820    0.408053    0.659905    11.00000   -1.50000
H39B  2    0.394146    0.392103    0.613360    11.00000   -1.50000
H39C  2    0.368080    0.463151    0.653206    11.00000   -1.50000
AFIX   0
C53   1    0.797809    0.434978    0.740211    11.00000    0.03502    0.03051 =
         0.03323    0.00111    0.00845   -0.00149
AFIX  43
H53   2    0.837547    0.425764    0.758920    11.00000   -1.20000
AFIX   0
C54   1    0.803717    0.422425    0.692079    11.00000    0.02647    0.02802 =
         0.03872    0.00311    0.00661   -0.00125
C55   1    0.869516    0.397796    0.672107    11.00000    0.03211    0.02442 =
         0.02394    0.00314    0.00247   -0.00135
C56   1    0.935329    0.408719    0.690189    11.00000    0.03449    0.03383 =
         0.02031    0.00040   -0.00634   -0.00886
AFIX  43
H56   2    0.946478    0.434938    0.719983    11.00000   -1.20000
AFIX   0
C57   1    0.981936    0.374832    0.657337    11.00000    0.02474    0.02686 =
         0.02958    0.00303   -0.00451   -0.00407
AFIX  43
H57   2    1.030284    0.373609    0.660788    11.00000   -1.20000
AFIX   0
C58   1    0.945026    0.342855    0.618301    11.00000    0.02421    0.02060 =
         0.02855    0.00280   -0.00668    0.00114
C59   1    0.970894    0.306039    0.575153    11.00000    0.02460    0.02116 =
         0.02823    0.00136   -0.00586   -0.00116
C60   1    0.855557    0.252303    0.397732    11.00000    0.03931    0.02873 =
         0.02850    0.00124   -0.01216   -0.00432
AFIX  43
H60   2    0.874081    0.224525    0.370111    11.00000   -1.20000
AFIX   0
C61   1    0.785752    0.324731    0.448475    11.00000    0.02621    0.02401 =
         0.03544    0.00141   -0.01373   -0.00399
C62   1    0.728259    0.373593    0.467376    11.00000    0.02523    0.02402 =
         0.03888    0.00206   -0.00902   -0.00710
C63   1    0.680941    0.429390    0.442962    11.00000    0.02773    0.02707 =
         0.04421    0.00661   -0.01604   -0.00100
AFIX  43
H63   2    0.679824    0.438663    0.409845    11.00000   -1.20000
AFIX   0
C64   1    0.636427    0.468449    0.474939    11.00000    0.02475    0.02367 =
         0.05877    0.00498   -0.02309   -0.00321
AFIX  43
H64   2    0.599521    0.509480    0.467730    11.00000   -1.20000
AFIX   0
C65   1    0.998432    0.184542    0.420879    11.00000    0.03195    0.02180 =
         0.02637    0.00023   -0.01196   -0.00003
C66   1    0.985183    0.091649    0.408494    11.00000    0.04019    0.02578 =
         0.02389    0.00295   -0.00481   -0.00513
C67   1    1.021117    0.045724    0.374591    11.00000    0.06194    0.02703 =
         0.03453   -0.00270    0.00539   -0.00330
C68   1    1.073404    0.091990    0.351200    11.00000    0.04599    0.03493 =
         0.03492   -0.00099    0.00469    0.00275
C69   1    1.088299    0.183955    0.362419    11.00000    0.02998    0.03060 =
         0.03441    0.00761   -0.00324    0.00100
C70   1    1.050882    0.229402    0.397044    11.00000    0.02755    0.02358 =
         0.03288    0.00023   -0.01347   -0.00012
C71   1    0.413950    0.521478    0.562061    11.00000    0.05866    0.17059 =
         0.10353   -0.03180   -0.00595    0.02913
AFIX 137
H71A  2    0.411625    0.457858    0.548897    11.00000   -1.50000
H71B  2    0.442735    0.561013    0.541899    11.00000   -1.50000
H71C  2    0.367786    0.548206    0.563685    11.00000   -1.50000
AFIX   0
C72   1    0.445773    0.517211    0.613261    11.00000    0.03003    0.05007 =
         0.07785   -0.01679    0.00225    0.00148
C73   1    0.434486    0.611966    0.634348    11.00000    0.04304    0.05573 =
         0.10536   -0.00608    0.00112    0.00759
AFIX 137
H73A  2    0.455434    0.659964    0.614216    11.00000   -1.50000
H73B  2    0.455354    0.614244    0.665703    11.00000   -1.50000
H73C  2    0.385251    0.623970    0.636984    11.00000   -1.50000
AFIX   0
C74   1    0.668006    0.509512    0.834982    11.00000    0.09150    0.08045 =
         0.04558    0.00197    0.02816    0.03279
AFIX 137
H74A  2    0.632046    0.462972    0.829030    11.00000   -1.50000
H74B  2    0.656931    0.568095    0.818486    11.00000   -1.50000
H74C  2    0.671133    0.521674    0.868877    11.00000   -1.50000
AFIX   0
C75   1    0.736212    0.471910    0.817197    11.00000    0.05400    0.04222 =
         0.03941   -0.00236    0.01427   -0.00450
C76   1    0.792076    0.540737    0.830416    11.00000    0.12107    0.07957 =
         0.04715   -0.02563    0.03024   -0.05295
AFIX 137
H76A  2    0.788975    0.596469    0.810233    11.00000   -1.50000
H76B  2    0.836854    0.510891    0.826160    11.00000   -1.50000
H76C  2    0.786572    0.559416    0.863413    11.00000   -1.50000
AFIX   0
C77   1    0.747533    0.376462    0.840568    11.00000    0.04224    0.06070 =
         0.03738    0.00466    0.00850   -0.00048
AFIX 137
H77A  2    0.790856    0.349581    0.829571    11.00000   -1.50000
H77B  2    0.709837    0.334110    0.832308    11.00000   -1.50000
H77C  2    0.749171    0.384440    0.874823    11.00000   -1.50000
AFIX   0
C78   1    0.626078    0.456347    0.566151    11.00000    0.02377    0.02119 =
         0.05840    0.00008   -0.00676   -0.00199
C79   1    0.556402    0.478812    0.569051    11.00000    0.01939    0.02687 =
         0.07226   -0.01125   -0.00697   -0.00166
AFIX  43
H79   2    0.530806    0.482651    0.540679    11.00000   -1.20000
AFIX   0
C80   1    0.522536    0.495922    0.611753    11.00000    0.02321    0.03547 =
         0.08499   -0.00428   -0.00585   -0.00338
C81   1    0.559856    0.488555    0.653722    11.00000    0.03114    0.03235 =
         0.07604   -0.00655    0.01311   -0.00141
AFIX  43
H81   2    0.537920    0.498160    0.683183    11.00000   -1.20000
AFIX   0
C82   1    0.630049    0.466828    0.651914    11.00000    0.02846    0.02836 =
         0.05497    0.00021    0.00166   -0.00221
C83   1    0.743005    0.436796    0.664914    11.00000    0.02731    0.03079 =
         0.03346   -0.00025    0.00360   -0.00509
C84   1    0.681347    0.456494    0.688149    11.00000    0.02874    0.02996 =
         0.04769    0.00421    0.00586   -0.00060
C85   1    0.677772    0.468182    0.736445    11.00000    0.03807    0.03233 =
         0.04734   -0.00012    0.00997   -0.00179
AFIX  43
H85   2    0.635069    0.481345    0.751010    11.00000   -1.20000
AFIX   0
C86   1    0.736301    0.460718    0.763517    11.00000    0.04309    0.03374 =
         0.04251   -0.00088    0.01648   -0.00333
B1    3    0.860230    0.321428    0.524747    11.00000    0.02179    0.02117 =
         0.03049    0.00312   -0.00777   -0.00451

F8    5    0.274413    0.925880    0.529576    11.00000    0.02378    0.01901 =
         0.02851    0.00133   -0.00215    0.00054
F9    5    0.311231    0.776487    0.518486    11.00000    0.02222    0.02041 =
         0.02859   -0.00035   -0.00516    0.00288
F10   5   -0.003108    0.879552    0.473837    11.00000    0.03169    0.02711 =
         0.08146   -0.00781   -0.01762    0.00140
F11   5   -0.113070    0.842886    0.421065    11.00000    0.02770    0.04212 =
         0.08160    0.01413   -0.01837   -0.00244
F12   5   -0.105879    0.713894    0.350527    11.00000    0.04230    0.06797 =
         0.04953    0.02269   -0.02760   -0.02506
F13   5    0.009212    0.611195    0.339455    11.00000    0.05421    0.06841 =
         0.03454   -0.01199   -0.00453   -0.02417
F14   5    0.117058    0.637593    0.395999    11.00000    0.03793    0.04132 =
         0.05153   -0.01327    0.00048   -0.00521
N7    6    0.426665    0.911611    0.574829    11.00000    0.02111    0.02361 =
         0.01591    0.00005   -0.00250    0.00257
AFIX   3
H7    2    0.391314    0.947001    0.571469    11.00000   -1.20000
AFIX   0
N8    6    0.296866    0.822884    0.612504    11.00000    0.02271    0.02754 =
         0.02493    0.00183    0.00109    0.00286
AFIX  43
H8    2    0.317718    0.821156    0.585055    11.00000   -1.20000
AFIX   0
N9    6    0.190697    0.804170    0.534779    11.00000    0.02216    0.01766 =
         0.03870    0.00066   -0.00544   -0.00094
N10   6    0.241739    0.847178    0.457144    11.00000    0.02397    0.01902 =
         0.02884   -0.00144   -0.00721   -0.00106
N11   6    0.389448    0.915441    0.471200    11.00000    0.02233    0.02048 =
         0.02354   -0.00043   -0.00467    0.00209
AFIX  43
H11   2    0.379188    0.878442    0.495012    11.00000   -1.20000
AFIX   0
C1    1    0.402227    0.855727    0.658859    11.00000    0.02743    0.02153 =
         0.02409   -0.00281    0.00476    0.00344
C2    1    0.328960    0.837098    0.654541    11.00000    0.02688    0.02466 =
         0.02321    0.00031   -0.00138    0.00074
C3    1    0.277797    0.836895    0.689293    11.00000    0.02867    0.03487 =
         0.02920    0.00208    0.00568   -0.00060
AFIX  43
H3A   2    0.284501    0.846663    0.722060    11.00000   -1.20000
AFIX   0
C4    1    0.215806    0.819891    0.667198    11.00000    0.02558    0.03403 =
         0.03792    0.00355    0.00457   -0.00202
AFIX  43
H4    2    0.172556    0.814690    0.682249    11.00000   -1.20000
AFIX   0
C5    1    0.228100    0.811697    0.618690    11.00000    0.02521    0.02023 =
         0.03596    0.00345    0.00092    0.00014
C7    1    0.178325    0.797805    0.581898    11.00000    0.02784    0.01936 =
         0.03785    0.00495   -0.00108    0.00016
C8    1    0.108841    0.773633    0.589286    11.00000    0.02580    0.02533 =
         0.04825    0.00603   -0.00325   -0.00086
AFIX  43
H8A   2    0.086768    0.766260    0.618859    11.00000   -1.20000
AFIX   0
C9    1    0.079264    0.762820    0.545674    11.00000    0.02309    0.02274 =
         0.05328    0.00506   -0.00478   -0.00476
AFIX  43
H9    2    0.033056    0.745614    0.539860    11.00000   -1.20000
AFIX   0
C10   1    0.129353    0.781676    0.510916    11.00000    0.02149    0.01675 =
         0.04925    0.00288   -0.00757   -0.00309
C11   1    0.126428    0.786249    0.462427    11.00000    0.02673    0.01980 =
         0.05198   -0.00132   -0.01686   -0.00422
C12   1    0.061793    0.760070    0.437171    11.00000    0.02818    0.02357 =
         0.04658    0.00203   -0.01082   -0.00800
C13   1    0.000297    0.809593    0.442322    11.00000    0.02872    0.02384 =
         0.06460    0.01208   -0.01626   -0.00793
C14   1   -0.055912    0.793000    0.415336    11.00000    0.02744    0.03316 =
         0.06004    0.01544   -0.01338   -0.00710
C15   1   -0.052863    0.726961    0.379965    11.00000    0.03192    0.04487 =
         0.04574    0.01627   -0.01392   -0.01603
C16   1    0.005803    0.675539    0.373724    11.00000    0.04644    0.04512 =
         0.03340    0.00445   -0.00739   -0.02060
C17   1    0.061656    0.691701    0.402227    11.00000    0.02950    0.03447 =
         0.04217    0.00398   -0.00271   -0.00824
C23   1    0.180650    0.818756    0.435828    11.00000    0.02786    0.02095 =
         0.03155   -0.00100   -0.00961    0.00100
C25   1    0.283318    0.885507    0.424007    11.00000    0.02440    0.02258 =
         0.02964    0.00041   -0.01043    0.00276
C26   1    0.249312    0.881903    0.379840    11.00000    0.02848    0.03051 =
         0.03067   -0.00043   -0.00737   -0.00029
AFIX  43
H26   2    0.266838    0.903874    0.350644    11.00000   -1.20000
AFIX   0
C27   1    0.186430    0.840861    0.386978    11.00000    0.02655    0.02716 =
         0.04233   -0.00266   -0.01164   -0.00412
AFIX  43
H27   2    0.152793    0.829277    0.363534    11.00000   -1.20000
AFIX   0
C28   1    0.349438    0.926511    0.431824    11.00000    0.02249    0.01942 =
         0.02625   -0.00090   -0.00453    0.00157
C30   1    0.446832    0.968917    0.468643    11.00000    0.02564    0.01723 =
         0.02132   -0.00172   -0.00278    0.00291
C31   1    0.444773    1.015565    0.425472    11.00000    0.02618    0.02122 =
         0.02644   -0.00043   -0.00877   -0.00185
AFIX  43
H31   2    0.478577    1.057378    0.413659    11.00000   -1.20000
AFIX   0
C32   1    0.383796    0.989776    0.402495    11.00000    0.02824    0.02498 =
         0.02560    0.00240   -0.00794    0.00005
AFIX  43
H32   2    0.368759    1.011370    0.372580    11.00000   -1.20000
AFIX   0
C33   1    0.498362    0.970943    0.505849    11.00000    0.01980    0.02025 =
         0.02409   -0.00001   -0.00342    0.00054
C34   1    0.565680    0.998149    0.494354    11.00000    0.02565    0.02067 =
         0.02096    0.00162   -0.00350   -0.00131
AFIX  43
H34   2    0.574895    1.016970    0.462892    11.00000   -1.20000
AFIX   0
C35   1    0.619976    0.998985    0.526868    11.00000    0.02199    0.02149 =
         0.02763    0.00253   -0.00127   -0.00614
C36   1    0.606275    0.969218    0.572471    11.00000    0.02634    0.02363 =
         0.02029   -0.00224   -0.00643    0.00206
AFIX  43
H36   2    0.642175    0.966497    0.594985    11.00000   -1.20000
AFIX   0
C37   1    0.540981    0.943668    0.585183    11.00000    0.02361    0.02037 =
         0.01880   -0.00277   -0.00225    0.00443
C38   1    0.486372    0.945540    0.552760    11.00000    0.02127    0.01976 =
         0.02108   -0.00338   -0.00332    0.00235
C40   1    0.443543    0.890858    0.621760    11.00000    0.02572    0.01843 =
         0.02201   -0.00094   -0.00285    0.00293
C41   1    0.513248    0.906651    0.629289    11.00000    0.02573    0.01984 =
         0.02066   -0.00079   -0.00123    0.00251
C42   1    0.544248    0.888078    0.672360    11.00000    0.02501    0.02559 =
         0.01832   -0.00233   -0.00126    0.00342
AFIX  43
H42   2    0.591877    0.898836    0.676351    11.00000   -1.20000
AFIX   0
C43   1    0.505436    0.853782    0.709509    11.00000    0.02748    0.02570 =
         0.02135   -0.00148   -0.00247    0.00310
C44   1    0.435183    0.837993    0.701061    11.00000    0.02974    0.02412 =
         0.02158   -0.00130    0.00147    0.00224
AFIX  43
H44   2    0.408571    0.813385    0.726196    11.00000   -1.20000
AFIX   0
C45   1    0.536323    0.827500    0.757639    11.00000    0.03144    0.02948 =
         0.02219   -0.00139   -0.00233    0.00122
C46   1    0.529147    0.720818    0.764336    11.00000    0.04516    0.03466 =
         0.02018    0.00420   -0.00444    0.00485
AFIX 137
H46A  2    0.480645    0.703444    0.763190    11.00000   -1.50000
H46B  2    0.548326    0.702791    0.794914    11.00000   -1.50000
H46C  2    0.553889    0.688129    0.739178    11.00000   -1.50000
AFIX   0
C47   1    0.497468    0.879309    0.796566    11.00000    0.04734    0.04266 =
         0.02539   -0.00602   -0.00142    0.00620
AFIX 137
H47A  2    0.499619    0.947204    0.790847    11.00000   -1.50000
H47B  2    0.518332    0.865010    0.827116    11.00000   -1.50000
H47C  2    0.449569    0.858893    0.796665    11.00000   -1.50000
AFIX   0
C48   1    0.613020    0.853672    0.760434    11.00000    0.03333    0.05329 =
         0.02388    0.00563   -0.00880    0.00046
AFIX 137
H48A  2    0.638143    0.820690    0.735553    11.00000   -1.50000
H48B  2    0.631233    0.835211    0.791226    11.00000   -1.50000
H48C  2    0.618291    0.921702    0.756295    11.00000   -1.50000
AFIX   0
C49   1    0.693525    1.024555    0.511385    11.00000    0.02339    0.03040 =
         0.02346    0.00678   -0.00602   -0.00444
C50   1    0.727216    1.084289    0.549654    11.00000    0.04908    0.07810 =
         0.06443   -0.01265   -0.00137   -0.03605
AFIX 137
H50A  2    0.693551    1.128290    0.562641    11.00000   -1.50000
H50B  2    0.765484    1.119600    0.536062    11.00000   -1.50000
H50C  2    0.744215    1.043274    0.574795    11.00000   -1.50000
AFIX   0
C51   1    0.693500    1.086163    0.468140    11.00000    0.03327    0.14233 =
         0.10065    0.09166    0.00528   -0.00532
AFIX 137
H51A  2    0.713279    1.051467    0.441614    11.00000   -1.50000
H51B  2    0.720793    1.142696    0.474197    11.00000   -1.50000
H51C  2    0.646412    1.104343    0.460518    11.00000   -1.50000
AFIX   0
C52   1    0.730924    0.938768    0.500309    11.00000    0.02826    0.04011 =
         0.21974   -0.03363    0.03993   -0.00722
AFIX 137
H52A  2    0.730823    0.897108    0.527795    11.00000   -1.50000
H52B  2    0.778204    0.954566    0.491955    11.00000   -1.50000
H52C  2    0.708907    0.906910    0.473726    11.00000   -1.50000
AFIX   0
B2    3    0.254853    0.840045    0.510206    11.00000    0.01976    0.01907 =
         0.03402   -0.00093   -0.00387   -0.00006

N031  6    0.230683    0.566204    0.659146    11.00000    0.07613    0.10202 =
         0.06341   -0.02992   -0.03190    0.01943
C036  1    0.262494    0.578542    0.693741    11.00000    0.05434    0.06240 =
         0.07973   -0.00445    0.00194    0.00931
C038  1    0.301813    0.594434    0.733651    11.00000    0.09159    0.09967 =
         0.07287   -0.01380   -0.03228    0.02532
AFIX 137
H03A  2    0.315841    0.660569    0.734589    11.00000   -1.50000
H03B  2    0.342528    0.554241    0.732758    11.00000   -1.50000
H03C  2    0.274831    0.579715    0.761788    11.00000   -1.50000
AFIX   0
HKLF 4


REM  exp_3866_a.res in Pna2(1)
REM wR2 = 0.2159, GooF = S = 1.049, Restrained GooF = 1.058 for all data
REM R1 = 0.0748 for 13901 Fo > 4sig(Fo) and 0.0749 for all 13934 data
REM 1086 parameters refined using 25 restraints

END

WGHT      0.1698      6.9152

REM Highest difference peak  1.080,  deepest hole -1.010,  1-sigma level  0.105
Q1    1   0.4641  0.3008  0.7676  11.00000  0.05    1.08
Q2    1   0.4045  0.2995  0.7797  11.00000  0.05    0.90
Q3    1   0.4377  0.3139  0.7763  11.00000  0.05    0.90
Q4    1   1.0197 -0.0201  0.2642  11.00000  0.05    0.78
Q5    1   0.2409  0.4796  0.6976  11.00000  0.05    0.66
Q6    1   0.0458  0.2171  0.7357  11.00000  0.05    0.63
Q7    1   0.4285  0.5971  0.5876  11.00000  0.05    0.56
Q8    1   0.4927  0.3949  0.7619  11.00000  0.05    0.52
Q9    1   0.4223  0.5464  0.6799  11.00000  0.05    0.51
Q10   1   0.7469  1.0140  0.5545  11.00000  0.05    0.42
;
_shelx_res_checksum                93704
_shelx_hkl_file
;
   0   0 -34   18.71    1.73
   0   0 -34   24.22    2.15
   0   0 -34   22.48    1.86
   0   0 -33    0.02    0.32
   0   0 -33   -0.25    0.37
   0   0 -33   -0.12    0.53
   0   0 -32   70.73    3.73
   0   0 -32   77.72    4.21
   0   0 -31   -0.04    0.37
   0   0 -31   -0.37    0.39
   0   0 -30   97.79    5.40
   0   0 -30   93.24    4.93
   0   0 -29   -0.14    0.61
   0   0 -29   -0.44    0.82
   0   0 -28  386.00   11.33
   0   0 -28  403.75   12.13
   0   0 -27    0.74    0.64
   0   0 -27   -0.16    0.70
   0   0 -26  299.85   10.68
   0   0 -25   -0.47    0.92
   0   0 -24  125.79   16.03
   0   0 -23   -4.10    4.25
   0   0 -23    4.00    3.23
   0   0 -22 1135.10   46.70
   0   0 -22  989.31   38.24
   0   0 -21   -0.66    0.93
   0   0 -21   -0.43    3.33
   0   0 -20  731.68   22.94
   0   0 -20  562.24   30.62
   0   0 -19    1.76    1.27
   0   0 -19    1.18    2.46
   0   0 -18  646.88   29.81
   0   0 -18  751.08   21.50
   0   0 -17    1.74    1.74
   0   0 -17    0.96    0.70
   0   0 -17   -1.49    2.44
   0   0 -16  140.33   12.24
   0   0 -16  132.46   10.34
   0   0 -16  129.86   11.41
   0   0 -16  153.48    8.92
   0   0 -15    0.38    0.50
   0   0 -15    0.03    1.04
   0   0 -15    2.77    1.65
   0   0 -15   -1.48    1.80
   0   0 -14 2296.34   42.02
   0   0 -14 2284.37   42.70
   0   0 -14 2388.11   38.98
   0   0 -13    0.62    1.10
   0   0 -13    1.09    0.74
   0   0 -13    0.66    1.22
   0   0 -13    2.44    1.55
   0   0 -13    0.64    0.48
   0   0 -12 2423.52   36.96
   0   0 -12 2576.39   35.30
   0   0 -12 2342.29   32.73
   0   0 -12 2541.25   30.69
   0   0 -12 2486.59   37.82
   0   0 -11    0.48    0.83
   0   0 -11    0.73    0.75
   0   0 -11    0.39    0.79
   0   0 -11    0.68    0.47
   0   0 -11    0.73    0.82
   0   0 -10 4719.20   38.41
   0   0 -10 4773.83   43.43
   0   0 -10 5093.65   45.60
   0   0 -10 4982.00   40.48
   0   0 -10 5024.81   42.97
   0   0 -10 4983.46   45.78
   0   0  -9    1.35    0.76
   0   0  -9    0.09    0.36
   0   0  -9    0.14    0.36
   0   0  -9    1.90    0.73
   0   0  -9    0.25    0.42
   0   0  -9    1.74    0.67
   0   0  -8 1843.68   20.45
   0   0  -8 1784.84   21.95
   0   0  -8 1779.48   21.56
   0   0  -8 1848.46   22.73
   0   0  -7    0.08    0.32
   0   0  -7    0.24    0.20
   0   0  -7    0.08    0.37
   0   0  -7    1.12    0.50
   0   0  -6 1411.31   16.45
   0   0  -6 1444.82   14.80
   0   0  -6 1413.95   16.03
   0   0  -5   -0.31    0.28
   0   0  -5    0.41    0.25
   0   0  -5    0.34    0.29
   0   0  -4 2938.20   17.09
   0   0  -4 2831.80   18.58
   0   0  -3    0.97    0.27
   0   0  -3    0.31    0.21
   0   0   3    0.62    0.24
   0   0   4 2799.82   17.03
   0   0   5    0.65    0.32
   0   0   6 1444.34   14.75
   0   0   7    0.86    0.21
   0   0   8 1721.16   11.11
   0   0   9   -0.55    0.73
   0   0   9    0.17    0.10
   0   0  10 4418.48   20.35
   0   0  10 4673.52   34.11
   0   0  11    0.21    0.16
   0   0  11    3.99    1.13
   0   0  12 2462.45   27.44
   0   0  13    0.35    0.33
   0   0  13    0.08    0.44
   0   0  14 2413.60   26.13
   0   0  14 2402.12   29.99
   0   0  15    0.84    0.70
   0   0  16  142.46    8.04
   0   0  17    0.15    0.45
   0   0  18  731.12   19.72
   0   0  19    0.59    0.77
   0   0  20  744.53   25.24
   0   0  20  692.84   20.84
   0   0  21    0.31    0.82
   0   0  21    1.11    0.90
   0   0  22 1051.95   15.10
   0   0  22 1207.24   29.54
   0   0  22 1285.99   35.66
   0   0  22 1158.37   15.56
   0   0  22 1073.52   13.18
   0   0  23    1.31    0.71
   0   0  23    1.91    0.66
   0   0  23    1.54    0.73
   0   0  23    0.94    0.82
   0   0  24  108.36    4.89
   0   0  24  104.68    4.88
   0   0  24  107.62    9.20
   0   0  24  100.70    4.10
   0   0  25   -0.01    0.38
   0   0  25    0.68    0.46
   0   0  25    0.45    0.67
   0   0  26  335.57   10.48
   0   0  26  223.23    7.14
   0   0  27    1.26    1.48
   0   0  27   -0.02    0.49
   0   0  28  422.00   11.53
   0   0  29   -0.11    0.44
   0   0  30  106.44    5.67
   0   0  30  100.59    5.25
   0   0  31   -0.05    0.48
   0   0  31    0.39    0.64
   0   0  32   85.26    4.57
   0   0  32   86.19    4.30
   0   0  33   -0.28    0.37
   0   0  33    0.24    0.54
   0   0  34   20.34    1.87
   0   0  34   19.99    1.66
   0   1 -34    0.51    0.45
   0   1 -34   -0.37    0.46
   0  -1 -34    0.65    0.40
   0  -1 -34    0.76    0.63
   0  -1 -33   55.47    3.19
   0   1 -33   57.81    3.55
   0   1 -33   46.69    2.89
   0   1 -33   53.13    3.14
   0  -1 -33   57.97    3.53
   0  -1 -33   65.44    3.68
   0  -1 -32    0.11    0.46
   0  -1 -32   -0.17    0.41
   0   1 -32    0.15    0.47
   0   1 -32   -0.24    0.51
   0   1 -32   -0.40    0.29
   0   1 -31   35.82    2.95
   0   1 -31   33.79    2.67
   0  -1 -31   47.98    3.49
   0  -1 -31   50.30    3.89
   0   1 -30   -0.60    0.57
   0  -1 -30    0.03    0.51
   0   1 -30    0.93    0.66
   0  -1 -30    0.38    0.76
   0  -1 -29   68.93    5.07
   0   1 -29   54.38    4.11
   0   1 -29   53.20    3.73
   0  -1 -29   70.87    4.90
   0  -1 -28    1.58    1.20
   0   1 -28    0.02    0.59
   0   1 -28    2.21    1.11
   0   1 -27   65.17    4.84
   0   1 -27   59.68    4.34
   0  -1 -27   55.99    4.77
   0   1 -26    0.33    0.69
   0   1 -26    0.85    1.06
   0  -1 -26    0.16    2.82
   0   1 -25  106.91    6.69
   0   1 -25   98.39    5.93
   0  -1 -24   -1.25    2.83
   0  -1 -24   -0.88    0.98
   0   1 -24    1.86    1.16
   0  -1 -23   97.89    6.50
   0  -1 -23  111.48   14.86
   0   1 -22    3.64    3.31
   0   1 -22    1.20    1.20
   0   1 -22    1.82    1.43
   0   1 -22    7.16    5.09
   0  -1 -22    3.77    3.54
   0  -1 -22    2.43    1.33
   0   1 -21  333.30   25.26
   0  -1 -21  264.42   20.77
   0   1 -21  287.12   19.98
   0   1 -21  309.85   15.57
   0   1 -20    1.11    1.34
   0   1 -20    1.40    1.21
   0  -1 -20   -0.52    1.40
   0  -1 -20    2.69    3.24
   0   1 -20    1.94    2.91
   0  -1 -20    2.10    1.71
   0  -1 -19  139.72    9.70
   0   1 -19  114.11   14.12
   0   1 -19  120.63    8.95
   0   1 -19  102.60   11.52
   0  -1 -19  116.04   12.12
   0  -1 -19  123.77   12.28
   0  -1 -18    0.37    1.11
   0  -1 -18    0.75    1.54
   0   1 -18    1.07    0.90
   0   1 -18   -0.12    2.86
   0  -1 -18    0.24    1.52
   0  -1 -18    0.41    0.91
   0  -1 -18    1.41    1.60
   0  -1 -17   72.97    7.53
   0   1 -17   74.85   10.66
   0  -1 -17   72.77    7.69
   0  -1 -17   78.69    8.75
   0  -1 -17   88.88    7.23
   0   1 -17   78.14    6.57
   0  -1 -17   78.63    8.56
   0   1 -16    0.98    0.64
   0  -1 -16    1.47    1.68
   0   1 -16   -0.23    1.77
   0  -1 -16    0.71    0.75
   0  -1 -16    1.12    0.58
   0  -1 -16   -0.19    1.00
   0  -1 -16    2.61    1.55
   0  -1 -16    1.14    0.88
   0  -1 -15  427.88   15.78
   0  -1 -15  444.85   16.22
   0  -1 -15  447.15   14.84
   0  -1 -15  457.31   17.83
   0   1 -15  430.81   14.49
   0  -1 -15  443.96   17.17
   0  -1 -15  394.59    7.10
   0  -1 -14    3.61    2.18
   0  -1 -14    3.48    1.75
   0  -1 -14    3.37    2.02
   0  -1 -14    5.00    1.77
   0  -1 -14    2.95    1.70
   0  -1 -14    3.62    1.66
   0   1 -14    3.34    3.14
   0   1 -14    4.42    1.90
   0  -1 -13  234.18    9.68
   0  -1 -13  242.23   10.45
   0  -1 -13  256.62   11.33
   0  -1 -13  247.54   10.20
   0   1 -13  231.80    9.68
   0  -1 -13  234.52   10.48
   0  -1 -13  245.64   10.90
   0  -1 -12    0.56    0.96
   0   1 -12    0.44    1.32
   0  -1 -12    0.92    0.53
   0   1 -12    1.69    1.51
   0   1 -12    0.48    0.49
   0  -1 -12    2.37    1.27
   0  -1 -12    0.67    0.58
   0  -1 -12    1.15    0.94
   0  -1 -12    0.44    0.66
   0  -1 -11 1008.37   18.95
   0  -1 -11  972.45   18.40
   0   1 -11  976.56   18.17
   0   1 -11  825.19   24.21
   0  -1 -11  986.19   17.44
   0   1 -11  841.23   23.69
   0  -1 -11  980.89   18.81
   0  -1 -11  921.46   17.41
   0  -1 -10    1.83    0.89
   0  -1 -10    1.25    0.71
   0   1 -10    0.96    1.22
   0  -1 -10    1.43    0.82
   0   1 -10    0.49    0.88
   0  -1 -10    1.95    0.83
   0   1 -10    0.67    0.83
   0   1  -9 1077.11   23.45
   0  -1  -9 1205.83   16.73
   0  -1  -9 1207.71   17.28
   0  -1  -9 1229.42   17.09
   0   1  -9 1091.20   24.06
   0  -1  -9 1230.83   17.84
   0  -1  -9 1339.15   18.64
   0   1  -9 1314.55   19.29
   0   1  -8    0.18    0.89
   0  -1  -8    1.44    0.64
   0   1  -8    1.62    0.72
   0  -1  -8    1.12    0.62
   0   1  -8    0.32    0.91
   0  -1  -7  267.44    7.05
   0   1  -7  247.38    9.80
   0  -1  -7  281.51    7.07
   0   1  -7  277.86    7.91
   0   1  -7  250.38    3.22
   0  -1  -7  268.20    6.80
   0   1  -6    1.72    0.71
   0  -1  -6    0.92    0.48
   0   1  -6    2.60    1.56
   0   1  -5 1171.65   14.09
   0  -1  -5 1095.41   11.96
   0   1  -4    0.58    0.21
   0  -1  -4    0.69    0.27
   0   1  -4    0.34    0.32
   0  -1  -4    0.85    0.35
   0  -1  -3  162.90    2.01
   0   1  -3  158.15    2.51
   0   1  -2    1.25    0.24
   0  -1  -2    1.23    0.20
   0   1  -1  448.04    4.19
   0  -1  -1  445.31    3.49
   0  -1  -1  471.10    4.65
   0  -1  -1  468.63    4.18
   0   1   0    0.84    0.27
   0   1   0    3.27    0.39
   0   1   1  424.58    3.41
   0   1   1  472.08    4.30
   0  -1   1  436.18    5.46
   0   1   1  451.24    4.70
   0   1   1  468.18    5.24
   0   1   1  457.63    5.27
   0   1   2    0.78    0.17
   0  -1   2    0.34    0.21
   0   1   2    0.16    0.11
   0   1   2    1.14    0.28
   0   1   2    0.86    0.18
   0   1   2    0.19    0.14
   0  -1   2    0.88    0.24
   0  -1   3  182.22    3.27
   0   1   3  171.76    2.57
   0   1   3  176.99    2.55
   0   1   4    1.65    0.40
   0  -1   4    1.17    0.64
   0  -1   4    0.92    0.28
   0   1   4    1.59    0.30
   0  -1   5 1140.97    9.25
   0   1   5 1121.39    6.82
   0   1   5 1117.52   10.62
   0   1   6    0.66    0.33
   0   1   6    0.58    0.16
   0  -1   6    0.81    0.28
   0  -1   6    1.43    0.59
   0   1   7  262.40    3.12
   0   1   7  269.48    6.02
   0  -1   8    0.86    0.54
   0   1   8    0.59    0.38
   0   1   8    0.70    0.16
   0   1   8    0.63    0.19
   0   1   8    1.65    0.76
   0   1   9 1217.22   14.81
   0  -1   9 1278.75   17.62
   0   1   9 1264.44   17.98
   0  -1   9 1261.06   16.62
   0  -1  10    1.15    0.82
   0   1  10    2.33    0.74
   0   1  10    5.54    1.10
   0  -1  10    0.68    0.73
   0   1  10    4.52    1.37
   0  -1  11  953.41   16.29
   0   1  11  937.40   14.39
   0   1  11  978.50   16.00
   0  -1  11  915.31   16.20
   0   1  11  992.61   17.79
   0   1  12    0.80    0.96
   0  -1  12    1.84    1.00
   0   1  12    1.88    0.66
   0   1  12    0.70    0.58
   0   1  13  228.21    7.79
   0   1  13  227.46    8.66
   0   1  13  229.58    9.40
   0  -1  13  220.33    8.69
   0   1  14    4.83    1.89
   0   1  14    2.39    1.20
   0  -1  14    5.32    1.69
   0  -1  15  432.02   13.52
   0   1  15  440.65   13.24
   0   1  16    1.78    1.02
   0   1  16    0.15    0.49
   0  -1  16    1.45    1.20
   0  -1  16    0.09    0.31
   0   1  17   80.98    6.22
   0   1  17   85.17    7.48
   0  -1  17   77.04    6.22
   0  -1  18    1.26    0.90
   0   1  18    1.95    1.39
   0   1  18    1.10    1.23
   0   1  19  129.41   10.06
   0  -1  19  128.20    8.79
   0   1  19  124.38    8.43
   0  -1  20    0.25    0.67
   0   1  20    1.66    1.44
   0   1  20    0.00    0.78
   0   1  21  301.99   16.59
   0   1  21  298.31   13.97
   0  -1  21  310.36   14.64
   0  -1  22    2.29    0.81
   0  -1  22   -0.21    1.16
   0  -1  22    2.09    0.88
   0  -1  22    1.78    1.05
   0   1  22    3.58    1.26
   0   1  22    3.37    1.21
   0   1  22    2.64    1.83
   0  -1  22    2.94    1.11
   0  -1  22    3.80    2.33
   0   1  22    3.50    0.94
   0  -1  23  134.81    5.27
   0   1  23  123.25    4.61
   0   1  23  127.16    9.69
   0  -1  23  133.17   10.17
   0   1  23  126.08    5.22
   0  -1  23  119.65    5.04
   0   1  23  136.95    5.44
   0   1  24    0.25    0.62
   0   1  24    1.16    0.64
   0  -1  24    0.00    0.54
   0   1  24    0.71    0.73
   0  -1  24    2.32    1.01
   0  -1  24    0.73    0.75
   0  -1  24    1.34    1.66
   0   1  25   77.40    4.17
   0   1  25   70.34    3.52
   0   1  25   80.07    4.20
   0  -1  25   84.94    4.35
   0  -1  25   70.64    4.01
   0   1  26    0.25    0.36
   0  -1  26   -0.60    0.63
   0  -1  26    0.73    0.52
   0   1  26    1.13    0.76
   0   1  26    0.71    0.76
   0  -1  27   61.64    4.45
   0   1  27   71.02    4.84
   0   1  28    1.48    0.78
   0   1  28    0.97    0.90
   0  -1  28    1.21    0.76
   0   1  29   69.21    4.57
   0  -1  29   60.08    4.50
   0  -1  29   54.65    3.95
   0  -1  30   -0.08    0.46
   0   1  30    0.12    0.67
   0  -1  30   -0.18    0.64
   0   1  31   47.18    3.42
   0  -1  31   41.70    3.15
   0  -1  31   44.75    3.52
   0  -1  32    0.28    0.58
   0   1  32   -0.31    0.50
   0   1  32    0.75    0.65
   0  -1  32   -0.37    0.37
   0   1  33   57.81    3.28
   0  -1  33   55.95    3.41
   0   1  33   57.71    3.46
   0   1  34   -0.33    0.36
   0   1  34   -0.01    0.33
   0  -1  34    0.33    0.38
   0  -2 -34    4.15    0.76
   0   2 -34    5.21    0.96
   0  -2 -34    4.49    0.89
   0   2 -33    0.76    0.56
   0  -2 -33    0.50    0.43
   0   2 -33    0.44    0.48
   0  -2 -33    0.56    0.53
   0   2 -32    1.53    0.64
   0   2 -32    2.10    0.74
   0  -2 -32    2.90    1.06
   0  -2 -32    3.31    0.93
   0   2 -32    1.89    0.70
   0   2 -31   -0.22    0.36
   0   2 -31    0.06    0.31
   0  -2 -31    0.70    0.61
   0  -2 -31    0.01    0.48
   0   2 -31    0.68    0.58
   0  -2 -30   45.74    4.15
   0   2 -30   28.94    2.68
   0  -2 -30   41.94    3.85
   0   2 -30   35.35    3.15
   0   2 -29    0.03    0.50
   0   2 -29    0.10    0.55
   0  -2 -29    0.45    0.92
   0   2 -28   68.50    4.16
   0  -2 -28   76.10    5.66
   0   2 -28   71.62    4.63
   0   2 -27    0.34    0.36
   0   2 -27    1.41    0.92
   0   2 -26   23.55    2.68
   0  -2 -26   23.24    3.25
   0   2 -26   25.42    2.98
   0  -2 -26   30.55    8.54
   0   2 -25    1.23    0.83
   0  -2 -25    0.59    0.74
   0  -2 -25    3.48    1.61
   0   2 -25    1.68    1.05
   0   2 -24   28.75    3.06
   0   2 -24   32.89    3.58
   0  -2 -24   19.34    6.76
   0  -2 -24   20.71    3.12
   0  -2 -23    1.67    2.33
   0  -2 -23    0.05    0.97
   0   2 -23    0.76    0.72
   0   2 -23    0.70    0.83
   0   2 -22  194.07   13.16
   0   2 -22  236.42   17.44
   0   2 -22  247.85    9.92
   0  -2 -22  174.44   16.72
   0  -2 -22  209.10   18.54
   0   2 -22  227.15    8.78
   0   2 -21   -1.23    1.89
   0   2 -21    2.28    1.60
   0  -2 -21    2.11    1.66
   0  -2 -21    0.35    1.73
   0  -2 -20  419.90   23.00
   0  -2 -20  438.36   22.82
   0  -2 -20  387.77   20.59
   0   2 -20  420.44   18.01
   0   2 -19    2.27    1.02
   0  -2 -19    0.41    1.36
   0  -2 -19   -0.26    1.51
   0   2 -19   -0.74    1.45
   0  -2 -19    0.97    0.78
   0  -2 -18  282.26   14.74
   0   2 -18  319.92   19.26
   0  -2 -18  346.01   15.16
   0   2 -18  265.89   13.20
   0  -2 -18  300.75   16.31
   0  -2 -18  261.84    6.65
   0  -2 -18  271.36   14.75
   0  -2 -18  279.61   15.91
   0  -2 -17    0.87    1.12
   0  -2 -17    0.81    1.35
   0   2 -17   -1.06    2.91
   0   2 -17    1.85    0.92
   0  -2 -17    1.23    0.54
   0  -2 -17    1.45    1.11
   0  -2 -17    1.27    1.22
   0   2 -17   -0.42    1.47
   0  -2 -17    2.74    1.42
   0  -2 -17    1.32    1.17
   0  -2 -16  813.76   23.26
   0   2 -16  805.99   33.51
   0   2 -16  711.81   27.02
   0  -2 -16  762.43   21.47
   0   2 -16  725.60   20.26
   0  -2 -16  836.67   21.89
   0  -2 -16  759.29   21.81
   0  -2 -16  773.60   22.39
   0  -2 -16  775.33   21.31
   0  -2 -16  723.68    9.60
   0   2 -15    2.07    1.74
   0  -2 -15    1.24    0.46
   0   2 -15    1.88    2.40
   0  -2 -15    0.73    1.06
   0   2 -15   -0.20    0.47
   0  -2 -15    2.63    1.23
   0  -2 -15    0.31    0.68
   0  -2 -15    0.99    0.51
   0  -2 -15    1.60    1.35
   0  -2 -15   -0.11    0.59
   0  -2 -14   78.36    6.13
   0  -2 -14   68.73    5.81
   0  -2 -14   76.79    5.81
   0   2 -14   75.17    9.19
   0  -2 -14   65.96    5.71
   0  -2 -14   69.56    2.56
   0   2 -14   75.37    5.93
   0   2 -14   72.61    8.11
   0  -2 -14   70.39    5.81
   0   2 -13    0.58    0.90
   0  -2 -13    2.43    1.48
   0   2 -13    2.38    1.65
   0  -2 -13    3.61    1.47
   0  -2 -13    4.65    1.75
   0   2 -13    2.29    2.45
   0  -2 -13    1.44    1.24
   0   2 -12  197.46   13.58
   0  -2 -12  212.51    8.75
   0  -2 -12  217.48    8.56
   0  -2 -12  219.72    9.01
   0  -2 -12  226.32    8.83
   0  -2 -12  226.04    9.17
   0   2 -12  220.24    9.47
   0   2 -11    0.43    0.65
   0  -2 -11    0.71    0.80
   0  -2 -11    1.29    0.61
   0   2 -11    1.01    0.67
   0   2 -11    1.21    1.29
   0  -2 -11    1.10    0.84
   0   2 -10   90.43    5.45
   0  -2 -10   81.28    4.69
   0  -2 -10   78.96    4.70
   0   2 -10   90.48    2.56
   0   2 -10   78.79    7.68
   0   2 -10   73.57    6.61
   0   2  -9    0.15    0.62
   0   2  -9    0.56    0.97
   0  -2  -9    1.33    0.57
   0  -2  -9   -0.08    0.44
   0  -2  -9    1.19    0.53
   0   2  -9    0.88    0.31
   0   2  -9    2.55    0.98
   0   2  -8 1209.76   27.10
   0   2  -8 1153.46   22.97
   0  -2  -8 1162.40   16.06
   0  -2  -8 1163.88   14.09
   0  -2  -8 1167.18   16.01
   0   2  -7    0.34    0.64
   0   2  -7    0.81    0.53
   0   2  -7    0.00    0.90
   0  -2  -7    0.32    0.28
   0   2  -6 3243.54   17.42
   0  -2  -6 3196.36   23.59
   0  -2  -5    1.98    0.60
   0  -2  -5    2.05    0.34
   0   2  -4  843.77    8.37
   0  -2  -4  882.23    7.60
   0  -2  -3    0.97    0.27
   0   2  -3    0.52    0.15
   0  -2  -2 2817.05   17.44
   0  -2  -2 2525.09   14.73
   0   2  -2 2536.67   14.84
   0   2  -2 2634.89   10.71
   0  -2  -1    0.60    0.30
   0   2  -1    0.94    0.21
   0  -2  -1    1.01    0.31
   0   2  -1    0.75    0.28
   0   2   0    9.84    0.86
   0   2   0   11.76    1.22
   0   2   0   13.26    1.00
   0  -2   0   10.32    0.94
   0   2   1    0.46    0.28
   0  -2   1    0.67    0.33
   0   2   2 2711.65   19.83
   0   2   2 2684.88   15.15
   0  -2   2 2787.39   17.00
   0   2   2 2518.85   16.40
   0  -2   2 2681.84   19.64
   0   2   2 2710.95   18.42
   0   2   2 2694.47   17.98
   0   2   3    0.35    0.27
   0  -2   3    0.11    0.38
   0  -2   3    0.42    0.22
   0   2   3    1.03    0.26
   0   2   3    1.28    0.44
   0   2   3    0.27    0.33
   0   2   3    0.65    0.17
   0   2   4  947.31    8.62
   0   2   4  899.07   11.93
   0   2   4  935.37   11.70
   0   2   4 1009.37   12.22
   0  -2   4  830.38   14.06
   0  -2   4  923.66   10.11
   0   2   4  913.35    6.85
   0   2   4  913.14   11.04
   0   2   5    2.93    0.40
   0   2   5    0.99    0.54
   0   2   5    2.30    0.39
   0   2   5    0.38    0.32
   0  -2   5    0.39    0.33
   0   2   5    0.21    0.36
   0  -2   5    0.49    0.53
   0   2   5    3.12    0.70
   0  -2   6 3379.36   21.07
   0   2   6 3424.89   16.50
   0   2   6 3284.66   22.93
   0   2   6 3502.41   26.33
   0   2   6 3324.00   26.11
   0  -2   6 3179.64   32.31
   0   2   6 3239.27   17.01
   0   2   7    0.00    0.20
   0   2   7    0.51    0.37
   0   2   7    0.31    0.30
   0  -2   7    0.17    0.24
   0  -2   8 1295.12   20.21
   0   2   8 1255.90   17.47
   0   2   8 1271.70   16.27
   0   2   8 1283.26   18.01
   0   2   9    2.03    0.86
   0   2   9    1.12    0.57
   0   2   9   -0.13    0.36
   0   2   9    0.79    0.25
   0  -2   9    0.20    0.42
   0  -2   9    1.26    0.67
   0   2  10   98.30    5.64
   0  -2  10   87.27    4.84
   0   2  10   90.51    2.47
   0   2  10   87.08    5.09
   0  -2  10   91.04    5.34
   0   2  11    0.58    0.35
   0   2  11   -0.15    0.50
   0  -2  11    0.51    0.72
   0   2  11    1.28    0.81
   0   2  12  234.83    8.24
   0   2  12  223.45    8.95
   0   2  12  231.50    9.66
   0  -2  12  220.22    8.57
   0  -2  12  240.21    9.18
   0  -2  13    0.42    0.57
   0   2  13    2.63    1.84
   0   2  13    2.68    1.39
   0  -2  13    3.28    1.40
   0  -2  14   72.94    5.37
   0   2  14   77.18    5.33
   0   2  14   70.90    5.57
   0  -2  14   70.97    5.33
   0   2  14   75.38    6.05
   0   2  15    1.64    1.50
   0   2  15   -0.87    0.95
   0   2  15    0.83    1.06
   0  -2  15    1.21    0.87
   0   2  16  762.72   21.40
   0  -2  16  744.70   18.86
   0   2  16  768.29   18.32
   0   2  16  738.27   19.77
   0  -2  17    0.40    0.99
   0  -2  17    1.00    0.91
   0   2  17    2.77    1.14
   0   2  17    0.71    0.68
   0   2  18  278.34   14.03
   0   2  18  277.07   12.08
   0  -2  18  299.06   12.05
   0  -2  18  284.37   12.64
   0   2  19    2.04    1.26
   0  -2  19    1.17    0.79
   0   2  19   -0.27    0.66
   0  -2  20  440.69   17.17
   0   2  20  441.30   16.40
   0  -2  21    0.55    0.31
   0   2  21   -0.03    0.40
   0  -2  21    0.96    0.84
   0   2  21    0.17    0.35
   0   2  21    0.69    0.79
   0   2  22  178.21    5.53
   0  -2  22  199.84    6.51
   0   2  22  200.81    6.42
   0  -2  22  182.26    5.58
   0   2  22  186.28   11.30
   0  -2  22  202.82   12.30
   0   2  22  197.38    6.31
   0  -2  23   -0.50    1.10
   0   2  23    0.14    0.56
   0   2  23    0.28    0.35
   0  -2  23    0.32    0.45
   0  -2  23    1.33    0.62
   0   2  23    0.71    0.60
   0  -2  23    0.24    0.51
   0   2  24   22.80    2.30
   0  -2  24   28.07    2.99
   0   2  24   25.24    2.32
   0  -2  24   26.78    2.52
   0  -2  24   21.27    4.15
   0   2  24   20.68    2.01
   0   2  25   -0.51    0.53
   0  -2  25    1.01    0.79
   0   2  25    1.09    0.72
   0   2  25    0.30    0.45
   0  -2  25   -0.01    0.56
   0  -2  26   23.34    2.31
   0   2  26   20.68    1.91
   0   2  26   24.38    2.37
   0  -2  26   25.34    2.83
   0   2  26   21.74    2.14
   0  -2  27    0.66    0.53
   0  -2  27   -0.14    0.51
   0   2  27    0.70    0.73
   0  -2  27    0.95    0.48
   0   2  27    0.57    0.55
   0  -2  28   88.36    5.10
   0  -2  28   70.40    3.99
   0   2  28   93.11    5.47
   0  -2  28   84.84    5.48
   0   2  28   64.77    3.69
   0   2  29    0.06    0.65
   0  -2  29    0.84    0.49
   0  -2  29    0.12    0.48
   0   2  29    0.24    0.54
   0  -2  30   31.96    2.82
   0   2  30   39.72    3.39
   0  -2  30   37.80    3.48
   0  -2  31    0.09    0.38
   0   2  31   -0.33    0.57
   0   2  32    2.60    0.83
   0   2  32    2.32    0.86
   0  -2  32    2.27    0.84
   0  -2  32    1.68    0.65
   0   2  33    0.22    0.44
   0   2  33    0.37    0.37
   0  -2  33    0.30    0.47
   0   2  34    4.79    0.89
   0  -2  34    4.50    0.87
   0   2  34    4.72    0.89
   0  -3 -34   -0.29    0.47
   0   3 -34    0.48    0.34
   0   3 -34    0.48    0.36
   0   3 -33    8.18    1.13
   0   3 -33    9.89    1.39
   0  -3 -33   13.61    1.88
   0  -3 -33   13.02    1.69
   0  -3 -32    0.89    0.69
   0  -3 -32    1.37    0.81
   0   3 -32    0.21    0.57
   0   3 -32    0.93    0.55
   0   3 -31   61.11    3.91
   0   3 -31   59.60    3.66
   0  -3 -31   97.40    5.89
   0  -3 -31   91.87    5.57
   0   3 -30    0.81    0.77
   0   3 -30    1.91    0.85
   0   3 -30    0.43    0.56
   0  -3 -30    0.19    0.77
   0  -3 -29   69.32    5.59
   0   3 -29   55.33    4.06
   0   3 -29   56.69    4.20
   0   3 -29   47.68    3.46
   0  -3 -29   73.24    5.57
   0  -3 -28    0.23    0.84
   0   3 -28   -0.03    0.47
   0   3 -28    0.46    0.45
   0   3 -28    0.55    0.78
   0   3 -27   12.58    1.82
   0  -3 -27   15.48    2.90
   0   3 -27   12.77    2.06
   0  -3 -26    0.11    1.06
   0  -3 -26   -0.93    2.25
   0   3 -26    0.28    0.49
   0   3 -26    0.05    0.68
   0  -3 -25    9.09    4.35
   0  -3 -25   11.01    2.53
   0   3 -25   19.87    2.57
   0   3 -25   17.69    2.28
   0   3 -24   -0.16    0.53
   0   3 -24    0.51    0.44
   0   3 -23    7.06    1.41
   0  -3 -23    3.15    1.70
   0   3 -23    5.50    1.32
   0  -3 -23    1.95    2.21
   0   3 -22    0.03    0.59
   0   3 -22    0.76    0.69
   0  -3 -22    1.80    1.45
   0  -3 -22   -1.28    1.37
   0  -3 -21   79.46   10.23
   0   3 -21   74.22    8.12
   0   3 -21   97.75   10.66
   0  -3 -21   73.77    9.24
   0   3 -21   96.01    5.82
   0  -3 -21   84.34   10.32
   0   3 -21   86.07    5.04
   0  -3 -20   -0.29    0.50
   0  -3 -20    0.18    1.00
   0   3 -20    0.52    0.68
   0   3 -20    0.62    1.64
   0  -3 -20    1.98    1.89
   0  -3 -20    0.83    2.03
   0   3 -19   59.16    6.76
   0  -3 -19   69.46    7.93
   0  -3 -19   65.98    7.59
   0   3 -19   77.49    9.27
   0  -3 -19   66.03    3.42
   0  -3 -19   69.53    7.76
   0  -3 -19   73.09    8.27
   0  -3 -18   -0.19    1.12
   0  -3 -18    1.69    1.18
   0  -3 -18    0.11    1.07
   0   3 -18    0.38    0.45
   0  -3 -18    0.53    0.38
   0  -3 -18   -0.15    0.70
   0  -3 -18   -0.13    0.71
   0   3 -18    1.59    1.01
   0   3 -17  119.63   10.84
   0  -3 -17  112.02    8.47
   0  -3 -17  129.57    9.44
   0  -3 -17  109.86    8.54
   0  -3 -17  105.84    8.43
   0   3 -17   96.01    7.98
   0  -3 -17  107.00    3.79
   0  -3 -17  119.85    9.06
   0  -3 -17   98.39    8.12
   0  -3 -16    0.13    0.69
   0  -3 -16    0.42    1.16
   0  -3 -16    0.25    0.20
   0   3 -16    0.25    0.83
   0   3 -16    0.19    1.34
   0  -3 -16   -0.24    0.65
   0  -3 -16    0.30    0.64
   0  -3 -16    1.02    1.03
   0  -3 -15  104.20    3.33
   0  -3 -15  118.59    8.24
   0  -3 -15  104.68    7.18
   0   3 -15  123.53   10.30
   0  -3 -15  104.31    7.37
   0  -3 -15  107.87    7.36
   0   3 -15  103.12    7.69
   0  -3 -14    1.62    1.13
   0   3 -14   -0.86    1.18
   0  -3 -14    2.11    1.32
   0  -3 -14    0.57    0.73
   0  -3 -14    1.82    1.10
   0   3 -14    0.35    0.75
   0  -3 -14    1.53    0.45
   0  -3 -14    0.74    0.83
   0  -3 -13 2598.52   33.97
   0   3 -13 2064.09   31.60
   0  -3 -13 2272.71   30.41
   0  -3 -13 2195.48   29.97
   0   3 -13 2531.12   42.85
   0   3 -12    0.08    0.93
   0   3 -12    0.32    0.57
   0  -3 -12    0.84    0.69
   0  -3 -12    0.53    0.76
   0  -3 -11  718.27   15.34
   0  -3 -11  720.42   15.54
   0  -3 -10    2.60    0.93
   0   3 -10    1.93    1.02
   0  -3 -10    0.93    0.66
   0   3 -10    1.41    1.00
   0   3 -10    1.14    0.43
   0  -3 -10    0.77    0.58
   0  -3  -9 1127.05   16.05
   0  -3  -9 1234.89   18.48
   0  -3  -9 1125.49   17.69
   0   3  -9 1051.03   19.87
   0   3  -9 1280.25   24.64
   0   3  -8   -0.12    0.53
   0   3  -8    1.42    0.81
   0  -3  -8    1.83    0.72
   0  -3  -8    1.63    0.72
   0  -3  -8    2.40    0.89
   0  -3  -8    0.97    0.69
   0  -3  -7   61.04    3.57
   0   3  -7   64.86    4.86
   0  -3  -7   58.26    3.67
   0  -3  -7   59.64    3.73
   0   3  -7   56.04    4.07
   0  -3  -7   58.82    3.41
   0  -3  -6    1.43    0.76
   0  -3  -6    0.70    0.56
   0   3  -6    1.56    0.53
   0   3  -6    0.49    0.58
   0  -3  -6    0.89    0.57
   0   3  -6    0.34    0.33
   0  -3  -5  326.60    7.43
   0   3  -5  315.92    6.25
   0   3  -5  335.18    9.71
   0  -3  -5  306.90    5.70
   0   3  -4    1.93    0.30
   0   3  -4    0.97    0.47
   0  -3  -4    0.95    0.33
   0  -3  -3  317.85    6.15
   0   3  -3  322.32    6.25
   0   3  -3  319.34    3.71
   0  -3  -2    0.76    0.40
   0  -3  -2    0.86    0.46
   0   3  -2    0.28    0.27
   0  -3  -1  800.04    8.94
   0   3  -1  796.62   12.68
   0   3  -1  713.02    9.25
   0   3   0    0.45    0.50
   0  -3   0    0.66    0.36
   0   3   0    0.29    0.37
   0   3   1  754.99   11.85
   0   3   1  726.18    9.31
   0  -3   2    1.08    0.54
   0   3   2    0.76    0.39
   0   3   2    0.73    0.37
   0   3   2    0.83    0.38
   0  -3   3  332.48    7.02
   0   3   3  328.75    7.63
   0   3   3  354.26    7.66
   0   3   3  304.02    7.09
   0   3   3  285.51    6.52
   0   3   3  319.17    8.11
   0  -3   3  335.18    8.64
   0   3   3  328.50    6.22
   0  -3   4    0.16    0.69
   0   3   4    0.43    0.44
   0   3   4    0.39    0.40
   0   3   4    0.46    0.32
   0   3   4    1.06    0.49
   0   3   4    1.68    0.46
   0   3   4    1.12    0.45
   0   3   5  318.46    4.49
   0   3   5  318.02    6.10
   0   3   5  320.68    8.45
   0   3   5  333.26    8.04
   0  -3   5  331.09    7.28
   0  -3   5  296.01    9.91
   0   3   5  327.58    6.76
   0   3   5  309.25    7.46
   0  -3   5  305.39    6.74
   0   3   6    0.11    0.23
   0  -3   6    0.48    0.63
   0   3   6    0.21    0.30
   0  -3   6    0.74    0.59
   0   3   6    0.72    0.19
   0   3   6    0.69    0.42
   0   3   6    1.69    0.33
   0   3   7   64.26    3.48
   0  -3   7   65.96    3.37
   0   3   7   58.17    3.69
   0  -3   7   53.12    4.86
   0   3   7   58.43    3.85
   0  -3   7   62.81    3.08
   0   3   7   64.61    2.07
   0   3   7   61.18    2.68
   0   3   8    0.63    0.25
   0   3   8    0.69    0.68
   0   3   8    0.89    0.43
   0  -3   8    2.15    0.85
   0  -3   8    2.09    1.12
   0  -3   8    2.37    0.73
   0  -3   9 1156.31   22.34
   0   3   9 1166.52   18.80
   0  -3   9 1137.96   14.92
   0   3   9 1129.68   18.53
   0   3   9 1207.40   17.27
   0  -3   9 1153.45   17.57
   0  -3  10    2.37    0.92
   0  -3  10   -0.24    0.66
   0   3  10    0.75    0.73
   0   3  10    0.92    0.75
   0  -3  11  781.30   17.96
   0   3  11  760.43   16.41
   0   3  11  774.89   14.40
   0   3  11  710.67   16.27
   0  -3  11  727.07   15.41
   0  -3  12    0.95    0.75
   0  -3  12    1.36    0.89
   0   3  12    1.40    0.97
   0   3  12    0.34    0.58
   0   3  12    1.04    0.80
   0  -3  13 2356.85   30.60
   0   3  13 2396.11   28.40
   0   3  13 2353.27   31.76
   0   3  14    0.33    0.36
   0  -3  14    0.99    0.91
   0   3  14    0.13    0.52
   0  -3  14    0.90    0.82
   0   3  14    1.21    0.79
   0   3  15  110.15    7.46
   0  -3  15  100.94    6.89
   0   3  15  111.17    6.75
   0   3  15  110.64    7.72
   0  -3  15  109.76    7.12
   0   3  16    1.66    1.09
   0  -3  16    0.70    0.96
   0   3  16    2.44    1.06
   0  -3  16    1.42    0.93
   0   3  16   -0.69    1.03
   0   3  17  112.41    7.33
   0   3  17  111.72    8.16
   0  -3  17  104.38    7.50
   0   3  18    1.28    1.06
   0  -3  18    1.21    0.92
   0  -3  18    1.55    1.33
   0   3  18    1.16    0.90
   0  -3  19   68.21    6.62
   0   3  19   65.30    6.04
   0  -3  19   71.25    6.36
   0  -3  20    2.00    1.39
   0   3  20    1.03    0.85
   0  -3  20    1.34    0.99
   0  -3  21   73.09    3.51
   0   3  21   74.79    6.88
   0  -3  21   83.65    7.77
   0   3  21   84.37    4.04
   0  -3  21   78.95    4.28
   0   3  21   75.86    3.60
   0   3  21   74.46    3.78
   0  -3  22    0.43    0.63
   0   3  22    0.89    0.74
   0  -3  22    0.61    0.61
   0  -3  22    1.84    1.27
   0   3  22    1.50    0.85
   0   3  22    0.81    0.49
   0  -3  23    5.60    1.12
   0  -3  23    6.65    2.51
   0   3  23    5.86    1.14
   0   3  23    5.84    1.02
   0   3  23    7.23    1.29
   0  -3  23    7.01    1.71
   0  -3  23    6.42    1.27
   0   3  24    0.01    0.30
   0   3  24   -0.55    0.62
   0   3  24    0.24    0.45
   0  -3  24   -0.55    1.01
   0  -3  24    0.75    0.57
   0  -3  24    0.67    0.80
   0   3  25   20.12    2.07
   0  -3  25   19.78    2.30
   0  -3  25   19.58    2.65
   0   3  25   16.55    1.75
   0   3  25   16.72    1.95
   0   3  26   -0.98    0.79
   0  -3  26    0.81    0.79
   0  -3  26   -0.15    0.78
   0   3  26   -0.46    0.48
   0  -3  27   14.70    1.90
   0  -3  27   16.26    2.50
   0   3  27   12.97    1.59
   0   3  27   14.84    1.81
   0   3  28   -0.36    0.47
   0  -3  28    0.41    0.49
   0  -3  28   -0.98    0.72
   0   3  28    0.86    0.47
   0  -3  29   56.66    4.26
   0  -3  29   52.07    3.37
   0   3  29   50.43    3.13
   0   3  30    0.18    0.56
   0   3  30    0.78    0.66
   0  -3  30   -0.56    0.55
   0  -3  30    0.40    0.43
   0   3  31   76.28    4.36
   0  -3  31   63.39    4.14
   0  -3  32    0.97    0.66
   0   3  32    0.67    0.60
   0  -3  32    1.44    0.58
   0   3  33   10.21    1.36
   0   3  33   13.16    1.58
   0  -3  33    9.40    1.35
   0  -3  33   10.91    1.31
   0   3  34   -0.09    0.33
   0  -3  34    0.07    0.23
   0   3  34    0.11    0.31
   0  -4 -34   27.66    2.20
   0  -4 -33    0.91    0.62
   0   4 -33    0.52    0.36
   0   4 -33    0.75    0.55
   0   4 -33    0.19    0.44
   0  -4 -33    0.99    0.69
   0   4 -33    0.79    0.51
   0  -4 -32   45.68    3.71
   0  -4 -32   51.13    4.10
   0   4 -32   26.47    2.30
   0   4 -32   29.12    2.41
   0   4 -32   28.84    2.27
   0  -4 -31    0.91    0.86
   0   4 -31    0.63    0.64
   0  -4 -31    0.59    0.67
   0   4 -31    0.06    0.34
   0  -4 -30   15.52    2.75
   0   4 -30   10.82    1.73
   0  -4 -30   17.65    2.80
   0   4 -30   10.65    1.61
   0  -4 -29   -0.46    0.81
   0   4 -29    0.90    0.74
   0   4 -29   -0.55    0.69
   0   4 -28   20.55    2.30
   0  -4 -28   28.26    3.87
   0   4 -28   26.78    2.88
   0   4 -28   26.39    2.80
   0   4 -27    0.92    0.65
   0  -4 -27   -0.42    1.12
   0   4 -27    0.17    0.39
   0   4 -27    0.14    0.53
   0   4 -26   15.06    2.42
   0  -4 -26   11.59    2.64
   0   4 -26   13.10    1.97
   0   4 -26   13.91    2.23
   0   4 -25    1.38    0.79
   0   4 -25    0.48    0.92
   0  -4 -25    0.45    1.41
   0  -4 -25    1.87    1.49
   0   4 -25    2.57    1.22
   0   4 -24  261.58    8.34
   0   4 -24  296.69    9.63
   0  -4 -24  302.97   23.27
   0  -4 -24  324.61   24.85
   0   4 -23    2.74    1.31
   0  -4 -23    1.17    2.77
   0  -4 -23   -2.51    2.41
   0   4 -23    3.87    1.34
   0   4 -22  159.45    6.54
   0  -4 -22  180.12   15.46
   0  -4 -22  204.59   17.25
   0   4 -22  186.01    7.74
   0  -4 -21    0.58    0.74
   0  -4 -21   -1.26    2.32
   0   4 -21    0.74    0.53
   0  -4 -21   -1.37    2.27
   0   4 -21    0.41    0.79
   0  -4 -20   46.99    6.98
   0  -4 -20   49.76    7.16
   0  -4 -20   53.69    7.24
   0   4 -20   43.27    6.27
   0  -4 -20   49.85    7.24
   0  -4 -20   51.46    3.21
   0   4 -20   44.32    6.78
   0   4 -20   47.14    3.81
   0  -4 -19    0.67    0.53
   0  -4 -19    1.15    1.46
   0   4 -19    0.64    0.89
   0  -4 -19    1.39    1.26
   0  -4 -19   -0.95    1.47
   0  -4 -19    0.93    0.59
   0   4 -19    0.58    1.11
   0   4 -18  270.93   16.22
   0  -4 -18  248.22    6.15
   0  -4 -18  248.60   14.01
   0  -4 -18  258.16   13.97
   0   4 -18  210.05   12.93
   0  -4 -18  263.38   13.94
   0  -4 -18  255.43   14.08
   0  -4 -18  256.10   13.80
   0  -4 -17    0.52    0.85
   0  -4 -17    1.06    0.41
   0   4 -17   -0.17    0.57
   0  -4 -17    1.16    0.89
   0   4 -17    2.08    1.34
   0  -4 -17   -0.37    1.08
   0  -4 -16  143.75    9.09
   0  -4 -16  141.44    4.20
   0  -4 -16  140.02    9.03
   0   4 -16  156.28   11.46
   0  -4 -16  147.67    9.40
   0   4 -16  135.88    9.70
   0  -4 -15    0.43    0.80
   0  -4 -15    0.29    0.44
   0  -4 -15    0.26    0.48
   0   4 -15    1.24    1.17
   0   4 -15    1.43    0.98
   0  -4 -15    0.60    0.36
   0  -4 -15    0.21    1.20
   0  -4 -14  426.24    6.75
   0  -4 -14  423.93   14.11
   0  -4 -14  455.25   14.70
   0   4 -14  460.23   18.23
   0  -4 -13    0.76    0.35
   0  -4 -13    1.52    1.07
   0  -4 -13    0.97    0.79
   0  -4 -13    1.64    0.91
   0   4 -13    1.98    1.15
   0   4 -13    0.90    0.95
   0   4 -12  230.86   11.89
   0  -4 -12  221.05    9.47
   0  -4 -12  217.76    9.31
   0   4 -12  191.73   10.05
   0  -4 -11    2.10    1.07
   0   4 -11    0.10    0.49
   0  -4 -11    2.95    1.22
   0   4 -11    3.62    1.47
   0  -4 -11    2.33    0.87
   0  -4 -10   48.67    4.13
   0   4 -10   41.58    4.37
   0  -4 -10   47.76    4.02
   0  -4 -10   49.80    3.74
   0   4 -10   50.44    5.11
   0   4 -10   44.70    3.59
   0   4  -9    2.55    1.34
   0   4  -9   -0.15    0.46
   0  -4  -9    0.11    0.26
   0  -4  -9    1.31    0.94
   0  -4  -9    1.53    0.94
   0  -4  -9    0.96    0.83
   0   4  -9    0.49    0.46
   0  -4  -8  186.96    7.26
   0   4  -8  170.55    8.24
   0   4  -8  177.02    8.76
   0  -4  -8  183.27    7.42
   0   4  -8  172.97    6.34
   0  -4  -8  180.81    7.33
   0  -4  -8  176.74    6.80
   0  -4  -7    2.09    0.83
   0   4  -7    0.65    0.76
   0  -4  -7    0.32    0.32
   0   4  -7    0.70    0.44
   0   4  -7    1.08    0.53
   0  -4  -7    0.49    0.54
   0   4  -7    2.18    1.06
   0  -4  -7    1.16    0.66
   0   4  -6  958.68   12.95
   0   4  -6  959.56   13.57
   0   4  -6  920.13   17.99
   0   4  -6  960.90   18.78
   0  -4  -6  966.58   15.30
   0  -4  -6  982.10   15.12
   0  -4  -6  994.98   16.39
   0  -4  -6  983.85   16.21
   0   4  -5    1.48    0.86
   0  -4  -5    1.70    0.68
   0  -4  -5    0.92    0.47
   0   4  -5    0.94    0.59
   0  -4  -5    1.50    0.73
   0  -4  -5    0.38    0.29
   0  -4  -4 4309.25   30.91
   0  -4  -4 4074.65   28.08
   0  -4  -4 4252.22   32.37
   0  -4  -4 4049.00   27.06
   0   4  -4 4211.56   27.66
   0  -4  -4 4289.68   30.99
   0   4  -4 4049.84   36.45
   0   4  -4 4269.65   37.22
   0  -4  -3    3.72    0.95
   0   4  -3    2.55    0.92
   0   4  -3    1.06    0.53
   0  -4  -3    1.83    0.64
   0  -4  -3    0.97    0.51
   0  -4  -3    2.10    0.64
   0   4  -2 4765.78   29.44
   0  -4  -2 4953.52   31.73
   0   4  -2 5115.85   38.69
   0  -4  -2 5073.83   32.77
   0  -4  -1    0.92    0.75
   0   4  -1    1.33    0.78
   0   4  -1    2.10    0.91
   0  -4  -1    1.91    0.90
   0  -4   0  228.70    6.60
   0   4   0  247.19    6.41
   0   4   0  260.70    8.30
   0  -4   0  252.86    5.28
   0  -4   0  227.04    6.56
   0   4   1    1.15    0.84
   0   4   1    2.67    1.13
   0  -4   1    3.76    1.19
   0  -4   1    3.36    1.26
   0   4   2 4932.42   29.54
   0   4   2 5056.45   38.35
   0   4   2 4906.31   35.58
   0  -4   2 4822.98   32.22
   0  -4   2 4694.47   31.63
   0  -4   2 4731.70   36.79
   0  -4   3    1.95    1.00
   0  -4   3    1.90    0.93
   0   4   3    1.71    0.78
   0   4   3    2.07    0.90
   0   4   3    1.29    0.61
   0   4   3    0.55    0.35
   0  -4   3    4.03    1.13
   0  -4   4 4226.13   30.68
   0   4   4 4231.00   27.39
   0  -4   4 4567.11   38.84
   0  -4   4 4193.87   29.74
   0   4   4 3920.25   30.09
   0   4   4 4319.72   25.19
   0   4   4 4154.92   34.89
   0  -4   5    0.64    0.40
   0   4   5    0.53    0.54
   0   4   5    0.29    0.23
   0   4   5    0.04    0.54
   0   4   5    1.56    0.55
   0  -4   5    0.81    0.60
   0   4   5    1.73    0.54
   0  -4   5    2.69    1.40
   0   4   6  994.52   15.71
   0  -4   6 1034.21   15.12
   0  -4   6  960.78   13.99
   0   4   6  983.13   12.65
   0   4   6  999.91   13.64
   0   4   6  913.39    8.14
   0  -4   6  926.90   20.53
   0   4   6  964.78   17.01
   0   4   6  949.14   15.03
   0  -4   7    0.55    0.54
   0   4   7   -0.04    0.32
   0   4   7    0.78    0.60
   0   4   7   -0.11    0.37
   0   4   7    0.95    0.25
   0   4   7    0.34    0.33
   0  -4   7    0.22    0.29
   0   4   8  187.63    6.61
   0   4   8  177.54    7.57
   0  -4   8  190.55    6.67
   0   4   8  170.79    6.92
   0  -4   8  187.81    7.13
   0   4   9    1.07    0.62
   0   4   9    0.01    0.41
   0   4   9    1.22    0.93
   0  -4   9    1.17    1.06
   0  -4   9    0.90    0.98
   0  -4   9    0.49    0.63
   0   4  10   50.50    4.33
   0  -4  10   61.10    4.51
   0  -4  10   50.90    5.38
   0   4  10   47.63    4.03
   0   4  11    1.55    1.01
   0  -4  11    0.82    0.94
   0  -4  11    1.79    1.15
   0   4  11    2.48    0.75
   0   4  11    1.31    0.81
   0   4  12  229.91    9.89
   0   4  12  211.38    9.37
   0  -4  12  247.20   11.42
   0  -4  12  226.67    9.48
   0  -4  13   -0.03    1.10
   0  -4  13    2.20    1.08
   0   4  13    0.62    0.44
   0   4  13    0.59    0.74
   0  -4  14  466.33   14.80
   0  -4  14  488.12   15.79
   0   4  14  439.10   14.79
   0  -4  15    1.50    0.98
   0   4  15    0.37    0.57
   0  -4  15    0.16    0.69
   0  -4  16  147.43    9.04
   0   4  16  147.26    9.28
   0  -4  16  149.54    8.91
   0   4  17    0.25    1.01
   0  -4  17    1.27    1.06
   0  -4  18  238.22   12.02
   0   4  18  247.09   12.84
   0  -4  18  239.48   12.19
   0   4  19    0.06    0.76
   0  -4  19    1.53    1.25
   0  -4  19   -0.07    1.02
   0  -4  20   47.32    5.65
   0  -4  20   43.15    3.30
   0  -4  20   40.28    2.60
   0  -4  20   41.37    5.46
   0   4  20   51.52    3.06
   0  -4  20   42.01    3.68
   0   4  20   45.80    2.76
   0   4  21    1.14    0.66
   0   4  21    0.63    0.48
   0  -4  21    1.53    1.28
   0  -4  21   -0.24    0.83
   0   4  21   -0.10    0.41
   0  -4  21   -0.06    0.36
   0  -4  21    0.40    0.47
   0  -4  21    0.70    0.84
   0  -4  22  169.86    6.65
   0  -4  22  171.33   11.64
   0  -4  22  177.90    7.90
   0  -4  22  166.32    5.56
   0   4  22  198.15    6.27
   0   4  22  188.27    6.08
   0   4  22  167.43    5.56
   0  -4  23    3.81    1.26
   0   4  23    1.33    0.84
   0  -4  23    2.08    1.74
   0   4  23    1.23    0.67
   0   4  23    1.50    0.67
   0  -4  23    2.70    0.92
   0   4  24  318.65    8.05
   0   4  24  342.60    8.52
   0   4  24  268.85    7.16
   0  -4  24  286.76    8.90
   0  -4  24  316.21   10.82
   0   4  25    0.76    0.53
   0   4  25    2.22    1.01
   0  -4  25    0.65    0.63
   0   4  25    1.46    0.65
   0  -4  25    0.86    0.86
   0  -4  26   14.45    2.02
   0  -4  26   14.09    2.27
   0   4  26   14.29    1.69
   0   4  26   14.20    1.66
   0  -4  27    0.39    0.40
   0   4  27    0.15    0.45
   0   4  27    1.27    0.87
   0   4  28   27.85    2.35
   0  -4  28   28.66    3.10
   0   4  28   23.29    2.02
   0  -4  28   23.62    2.35
   0  -4  29    0.76    0.85
   0  -4  29    0.00    0.36
   0   4  29    0.42    0.63
   0   4  29   -0.01    0.34
   0   4  29    0.38    0.51
   0  -4  30   10.83    1.82
   0   4  30   14.12    2.03
   0  -4  30    9.95    1.40
   0   4  30    9.45    1.28
   0  -4  31    0.10    0.29
   0  -4  31    0.27    0.37
   0   4  31   -0.20    0.30
   0   4  31    0.65    0.52
   0   4  32   33.46    2.62
   0  -4  32   27.74    2.48
   0   4  33    0.44    0.38
   0  -4  33    0.11    0.34
   0   4  34   21.18    1.71
   0  -5 -33   47.38    3.30
   0   5 -33   28.31    2.04
   0   5 -33   28.37    2.04
   0  -5 -33   48.65    3.21
   0   5 -32    0.53    0.52
   0   5 -32   -0.12    0.35
   0  -5 -32    0.69    0.74
   0  -5 -32    0.48    0.73
   0   5 -32   -0.03    0.29
   0   5 -32   -0.16    0.42
   0   5 -31    5.08    1.04
   0   5 -31    7.19    1.28
   0  -5 -31   13.34    2.37
   0   5 -31    6.63    1.24
   0   5 -31    6.65    1.22
   0  -5 -31   15.40    2.48
   0   5 -30   -0.08    0.37
   0   5 -30    0.33    0.48
   0   5 -30    0.05    0.46
   0   5 -29    3.81    1.17
   0  -5 -29    4.77    1.94
   0   5 -29    3.76    1.08
   0  -5 -28    1.49    1.37
   0   5 -28   -0.61    0.67
   0   5 -28    0.45    0.51
   0  -5 -27   26.39    3.89
   0   5 -27   25.81    2.85
   0   5 -27   26.95    3.00
   0   5 -26   -0.55    0.75
   0   5 -26    0.10    0.53
   0   5 -25   54.74    3.96
   0   5 -25   66.52    4.89
   0  -5 -25   64.51   12.00
   0   5 -25   67.60    4.87
   0   5 -24    1.60    0.97
   0   5 -24    1.87    1.31
   0   5 -24    0.89    0.81
   0  -5 -23  115.14   13.65
   0  -5 -23  111.03   13.08
   0   5 -23   87.61    5.08
   0   5 -23  106.62    6.20
   0   5 -23  108.04    6.34
   0   5 -22    0.00    0.43
   0  -5 -22   -2.15    2.65
   0   5 -22    0.66    0.69
   0  -5 -22    0.13    0.44
   0  -5 -22    1.93    2.11
   0   5 -22    1.24    0.83
   0   5 -21   75.77    5.22
   0  -5 -21   78.98    9.49
   0  -5 -21   79.43    9.87
   0   5 -21   57.54    4.11
   0  -5 -21   77.20    4.27
   0  -5 -21   77.81    9.46
   0   5 -21   68.59    4.92
   0  -5 -20    1.58    1.71
   0  -5 -20    0.46    1.29
   0   5 -20    0.19    0.52
   0  -5 -20    0.87    1.43
   0  -5 -20    0.83    0.41
   0   5 -20   -0.19    0.40
   0   5 -20    0.67    0.52
   0  -5 -19  657.34   11.00
   0  -5 -19  671.08   24.73
   0   5 -19  523.49   22.26
   0  -5 -19  673.66   24.52
   0   5 -19  617.52   14.26
   0  -5 -19  660.31   23.91
   0  -5 -19  676.66   24.47
   0  -5 -18   -0.36    0.90
   0   5 -18    0.38    0.56
   0  -5 -18    0.29    0.28
   0   5 -18    0.34    0.84
   0  -5 -18    2.44    1.29
   0  -5 -18    0.89    1.04
   0  -5 -17  364.41   16.03
   0   5 -17  315.71   16.33
   0  -5 -17  362.79    7.39
   0   5 -17  368.79   18.14
   0  -5 -17  365.02   15.98
   0  -5 -17  371.69   16.13
   0  -5 -16    0.42    0.30
   0   5 -16   -0.67    0.85
   0  -5 -16    0.26    0.61
   0  -5 -16    0.30    0.66
   0   5 -16   -0.44    1.15
   0  -5 -16    0.21    0.76
   0   5 -15   28.99    4.79
   0  -5 -15   37.81    4.63
   0  -5 -15   32.07    2.01
   0   5 -15   27.14    4.56
   0  -5 -15   32.78    4.36
   0   5 -14   -0.17    0.81
   0  -5 -14    0.76    0.93
   0  -5 -14    0.56    0.31
   0  -5 -14    1.04    0.89
   0   5 -14   -0.49    1.16
   0  -5 -13  367.51   13.38
   0  -5 -13  366.45   13.45
   0   5 -13  341.37   15.36
   0  -5 -12    1.85    1.22
   0   5 -12    0.22    0.75
   0  -5 -12    1.80    0.92
   0  -5 -12    1.06    0.92
   0   5 -12    0.48    0.82
   0  -5 -11  296.97   11.27
   0  -5 -11  303.73   10.47
   0  -5 -11  302.24   11.30
   0   5 -11  265.56   12.50
   0   5 -11  274.23   12.82
   0  -5 -10   -0.12    0.46
   0  -5 -10    1.54    0.85
   0  -5 -10    1.50    0.44
   0   5 -10    0.39    0.94
   0  -5 -10    1.50    0.82
   0   5 -10    0.56    0.84
   0  -5  -9  405.75   11.47
   0   5  -9  366.02   13.87
   0   5  -9  352.38   13.44
   0  -5  -9  403.77   12.34
   0  -5  -9  391.46   12.06
   0  -5  -9  395.90   12.17
   0   5  -8    1.49    1.34
   0  -5  -8    2.31    0.86
   0  -5  -8    1.14    0.73
   0  -5  -8    2.76    0.89
   0   5  -8    2.29    1.39
   0  -5  -8    1.38    0.92
   0  -5  -7  239.70    8.99
   0   5  -7  228.56   10.24
   0   5  -7  231.61   10.35
   0  -5  -7  248.33    9.12
   0  -5  -7  252.02    8.64
   0  -5  -7  244.75    8.62
   0   5  -6    0.41    0.50
   0  -5  -6    3.73    1.10
   0  -5  -6    0.35    0.44
   0   5  -6    1.58    1.55
   0   5  -6    0.80    0.82
   0  -5  -6    0.86    0.71
   0   5  -5  185.85    6.42
   0  -5  -5  192.59    7.17
   0   5  -5  195.05    8.91
   0  -5  -5  196.52    7.70
   0  -5  -5  187.13    6.39
   0  -5  -5  193.22    7.29
   0  -5  -4    2.43    0.99
   0  -5  -4    1.22    0.71
   0   5  -4    0.57    0.54
   0  -5  -4    0.67    0.37
   0  -5  -4    1.65    0.77
   0   5  -4    0.45    0.65
   0   5  -3 4176.85   40.16
   0   5  -3 4252.29   31.24
   0  -5  -3 4149.93   32.76
   0  -5  -3 3856.73   31.82
   0  -5  -3 3922.62   31.35
   0  -5  -3 4168.13   33.83
   0  -5  -2    0.54    0.48
   0  -5  -2    1.76    0.98
   0   5  -2    1.72    1.02
   0  -5  -2    0.52    0.66
   0  -5  -2    1.26    0.80
   0   5  -2    0.66    0.87
   0  -5  -1 2568.50   25.60
   0   5  -1 2819.38   25.17
   0  -5  -1 2789.99   26.88
   0   5  -1 2828.73   31.61
   0  -5  -1 2705.01   25.22
   0  -5   0    2.99    0.73
   0  -5   0    4.17    1.42
   0  -5   0    3.75    1.38
   0   5   0    5.29    1.42
   0  -5   0    7.17    1.49
   0  -5   1 2553.41   29.75
   0   5   1 2865.60   25.33
   0   5   1 2794.41   30.57
   0  -5   1 2636.86   26.51
   0  -5   1 2548.67   26.05
   0  -5   1 2725.99   19.17
   0   5   2    1.09    0.94
   0  -5   2    3.33    1.19
   0  -5   2    1.51    0.45
   0   5   2    0.97    1.00
   0   5   2    2.83    1.24
   0  -5   2    0.87    0.86
   0  -5   2    3.29    1.41
   0  -5   3 4174.52   39.00
   0  -5   3 4179.04   34.07
   0  -5   3 3991.96   33.17
   0   5   3 4439.60   25.14
   0   5   3 4400.86   31.48
   0   5   3 4122.62   35.29
   0   5   3 4129.38   36.36
   0   5   3 4112.27   38.70
   0   5   4    0.32    0.49
   0   5   4    5.57    1.32
   0  -5   4    4.96    1.41
   0   5   4    9.03    1.57
   0  -5   4    1.47    0.91
   0   5   4   -0.14    0.29
   0  -5   4    1.28    0.56
   0   5   5  177.81    6.96
   0  -5   5  205.65    7.45
   0   5   5  192.55    6.39
   0   5   5  206.18    6.09
   0  -5   5  217.85    9.73
   0   5   5  186.10    8.13
   0  -5   5  184.96    6.85
   0  -5   6    0.63    0.52
   0   5   6    0.22    0.58
   0   5   6    5.57    1.41
   0   5   6    1.10    0.43
   0  -5   6   -0.46    0.54
   0  -5   6    5.65    2.15
   0   5   6    0.93    0.70
   0  -5   7  236.05    8.28
   0   5   7  239.93    9.44
   0   5   7  228.84    8.06
   0  -5   7  248.50    8.46
   0  -5   7  217.30   11.44
   0   5   8    0.45    0.56
   0  -5   8   -0.01    0.48
   0  -5   8    1.89    0.91
   0   5   8    1.27    0.69
   0   5   8    0.29    0.53
   0   5   9  381.29   12.40
   0   5   9  348.24   10.69
   0  -5   9  351.18   15.89
   0  -5   9  368.56   11.40
   0  -5  10    1.51    0.75
   0   5  10    0.02    0.50
   0  -5  10    0.74    1.22
   0   5  10    0.17    0.44
   0   5  11  295.73   11.48
   0  -5  11  302.87   14.61
   0  -5  11  293.54   11.05
   0   5  11  289.06    7.91
   0  -5  12    0.72    0.92
   0   5  12   -0.04    0.70
   0  -5  13  406.64   16.15
   0  -5  13  372.14   13.40
   0   5  13  367.74   13.70
   0  -5  14    0.52    0.43
   0  -5  14   -0.35    0.88
   0   5  14    0.29    0.81
   0   5  15   35.04    4.54
   0  -5  15   32.70    4.27
   0  -5  15   38.14    4.90
   0  -5  16    0.87    0.65
   0  -5  16    0.08    0.81
   0   5  16   -0.37    0.97
   0  -5  17  358.05   15.18
   0  -5  17  325.77    6.60
   0  -5  17  344.48   14.71
   0   5  17  377.62   15.85
   0  -5  18    0.51    0.26
   0   5  18    1.54    1.01
   0  -5  18    2.44    1.32
   0  -5  18   -0.60    1.34
   0   5  19  535.73    9.63
   0   5  19  615.27   21.55
   0  -5  19  503.80    9.22
   0  -5  19  497.29   12.83
   0  -5  19  543.01    8.96
   0  -5  19  558.18   12.47
   0   5  19  631.42   10.65
   0  -5  19  609.04   20.76
   0  -5  19  559.00   19.93
   0   5  20   -0.12    0.33
   0  -5  20    2.05    1.48
   0   5  20    0.53    0.51
   0  -5  20    0.56    0.42
   0  -5  20    1.58    0.88
   0   5  20    0.45    0.44
   0  -5  20    1.42    1.61
   0  -5  20    0.61    0.58
   0   5  21   67.05    3.55
   0  -5  21   64.36    7.18
   0  -5  21   58.96    4.52
   0  -5  21   55.58    6.57
   0  -5  21   61.13    4.19
   0  -5  21   58.20    3.27
   0   5  21   73.01    3.79
   0   5  21   60.54    3.34
   0  -5  22    0.34    0.63
   0   5  22   -0.04    0.37
   0  -5  22    0.87    0.82
   0  -5  22    0.37    0.51
   0  -5  22   -0.52    0.42
   0  -5  22    0.54    1.08
   0   5  22    1.42    0.45
   0   5  22   -0.20    0.44
   0  -5  23   97.41    5.29
   0   5  23  106.77    4.74
   0  -5  23   90.36    4.19
   0  -5  23   96.25    5.98
   0   5  23  103.16    4.54
   0   5  23   86.89    4.07
   0   5  24    1.62    0.76
   0   5  24   -0.30    0.47
   0   5  24    1.46    0.68
   0  -5  24    0.67    0.76
   0  -5  24    0.53    0.56
   0   5  25   63.07    3.51
   0  -5  25   61.35    4.75
   0   5  25   68.84    3.88
   0  -5  25   69.17    4.44
   0  -5  26    0.52    0.52
   0  -5  26    0.85    0.71
   0   5  26   -0.33    0.64
   0   5  26    0.68    0.82
   0  -5  27   28.37    3.20
   0   5  27   25.17    2.15
   0  -5  27   27.18    2.64
   0   5  27   28.64    2.39
   0  -5  28    0.65    0.68
   0   5  28   -0.12    0.42
   0  -5  28    0.24    0.35
   0   5  28   -0.54    0.50
   0   5  29    3.17    0.87
   0   5  29    4.38    1.28
   0  -5  29    3.20    1.07
   0   5  29    2.83    0.72
   0  -5  29    2.13    0.78
   0  -5  30    1.07    0.81
   0  -5  30   -0.17    0.34
   0   5  30    1.09    0.70
   0   5  30    0.57    0.46
   0  -5  31    7.10    1.35
   0  -5  31    6.73    1.07
   0   5  31    6.73    1.00
   0   5  31    6.85    1.22
   0   5  32   -0.12    0.30
   0  -5  32    0.61    0.52
   0   5  33   31.13    2.20
   0  -5  33   32.67    2.18
   0  -6 -32    6.75    1.46
   0   6 -32    2.73    0.70
   0  -6 -32    7.69    1.57
   0   6 -32    3.81    0.76
   0   6 -32    3.45    0.69
   0   6 -31    0.67    0.52
   0  -6 -31    0.72    0.77
   0   6 -31   -0.08    0.27
   0   6 -31    0.17    0.30
   0   6 -30   13.48    1.64
   0   6 -30   13.61    1.74
   0   6 -30   12.26    1.60
   0   6 -30   13.78    1.75
   0   6 -29    0.75    0.63
   0   6 -29    0.98    0.48
   0   6 -29   -0.45    0.40
   0   6 -29    0.29    0.34
   0   6 -29   -0.37    0.43
   0  -6 -29    1.42    1.43
   0   6 -28    7.14    1.34
   0   6 -28    9.21    1.55
   0   6 -28    8.65    1.52
   0   6 -27    0.19    0.44
   0   6 -27   -0.11    0.39
   0   6 -27   -0.07    0.54
   0  -6 -27   -0.23    1.14
   0   6 -26   21.56    2.65
   0   6 -26   24.39    2.79
   0   6 -25    0.44    0.54
   0   6 -25    0.22    0.50
   0  -6 -24  203.45   19.76
   0   6 -24  189.53    8.24
   0   6 -24  189.33    8.20
   0   6 -23    0.38    0.47
   0   6 -23   -0.04    0.61
   0  -6 -23    1.25    0.75
   0   6 -22   78.54    5.27
   0  -6 -22  102.73   11.79
   0   6 -22   82.71    5.48
   0  -6 -22  105.50   12.20
   0  -6 -22  100.97    5.26
   0  -6 -21    0.22    1.00
   0   6 -21    0.24    0.64
   0  -6 -21    0.21    1.48
   0   6 -21    0.83    0.50
   0  -6 -21    1.24    2.23
   0  -6 -21    1.15    0.70
   0   6 -20  331.91   10.77
   0  -6 -20  371.19   19.45
   0  -6 -20  402.16   20.64
   0  -6 -20  383.01    9.18
   0  -6 -20  391.96   20.68
   0   6 -20  304.65   10.19
   0   6 -19   -0.55    0.77
   0  -6 -19   -0.33    1.11
   0   6 -19    0.54    0.38
   0  -6 -19    0.17    0.35
   0  -6 -19   -1.43    1.21
   0   6 -18   65.58    4.05
   0  -6 -18   91.13    4.06
   0  -6 -18   82.41    8.36
   0   6 -18   85.96    5.25
   0   6 -18   78.46    4.91
   0  -6 -18   89.19    8.69
   0  -6 -18   89.36    8.70
   0   6 -18   73.86    8.79
   0  -6 -17   -0.59    0.54
   0  -6 -17    0.19    0.49
   0   6 -17    1.78    1.41
   0  -6 -17   -0.21    1.08
   0  -6 -17    0.42    0.40
   0  -6 -17    1.29    0.70
   0   6 -17   -0.01    0.52
   0  -6 -16   13.04    3.08
   0   6 -16    8.05    2.98
   0  -6 -16   12.50    1.41
   0  -6 -16    8.88    2.43
   0  -6 -16   13.70    3.11
   0   6 -16   12.47    3.24
   0  -6 -15    2.21    1.40
   0   6 -15    0.73    1.03
   0  -6 -15    1.63    0.57
   0  -6 -15    1.39    1.22
   0   6 -15   -0.15    0.78
   0  -6 -14   10.75    1.22
   0  -6 -14   11.71    2.73
   0   6 -14   11.30    3.01
   0   6 -14   11.53    3.28
   0  -6 -14   13.49    2.90
   0   6 -13    0.62    0.77
   0  -6 -13    0.27    0.78
   0  -6 -13    0.49    0.75
   0  -6 -13    0.23    0.64
   0   6 -13   -0.32    1.10
   0  -6 -12  408.58   13.56
   0   6 -12  358.80   16.30
   0   6 -12  368.88   16.18
   0  -6 -12  394.33   14.35
   0  -6 -12  404.55   14.46
   0  -6 -11    1.81    1.37
   0   6 -11    0.56    1.03
   0   6 -11    1.27    0.95
   0  -6 -11    4.46    1.48
   0  -6 -11    1.73    1.27
   0   6 -10  190.51   10.99
   0  -6 -10  209.68    9.32
   0  -6 -10  225.01   10.18
   0  -6 -10  221.54   10.13
   0  -6 -10  214.11    9.89
   0   6 -10  198.53   11.54
   0  -6  -9    0.64    0.58
   0   6  -9   -0.22    0.62
   0   6  -9    0.31    0.70
   0  -6  -9   -0.22    0.63
   0  -6  -9    0.75    0.44
   0  -6  -8  717.14   16.44
   0   6  -8  652.73   19.65
   0  -6  -8  729.41   17.34
   0  -6  -8  697.63   16.20
   0   6  -8  657.34   19.47
   0  -6  -8  712.74   17.25
   0  -6  -7    0.26    0.40
   0  -6  -7    1.03    0.85
   0  -6  -7    1.61    0.92
   0   6  -7    0.19    0.93
   0  -6  -6 1060.78   19.01
   0  -6  -6 1068.55   19.33
   0   6  -6 1011.65   23.16
   0  -6  -6 1050.53   19.84
   0   6  -5    0.98    0.32
   0   6  -5    1.73    1.30
   0  -6  -5    1.92    0.91
   0  -6  -5    4.00    1.22
   0  -6  -4 1319.77   19.84
   0  -6  -4 1381.89   20.81
   0   6  -4 1355.88   25.53
   0  -6  -4 1391.24   21.69
   0   6  -4 1431.48   20.04
   0  -6  -4 1355.03   21.69
   0   6  -3    1.22    0.78
   0  -6  -3    1.07    0.62
   0  -6  -3    0.99    0.57
   0  -6  -3    1.38    0.77
   0   6  -3    0.67    0.53
   0  -6  -2 1256.54   19.23
   0  -6  -2 1278.37   20.28
   0   6  -2 1297.71   24.05
   0  -6  -1    0.16    0.53
   0  -6  -1    1.47    0.72
   0  -6  -1    2.71    0.98
   0  -6  -1    0.58    0.72
   0   6  -1   -0.24    0.58
   0   6  -1    0.38    0.80
   0  -6   0    4.58    1.23
   0  -6   0    5.25    1.29
   0   6   0    5.51    1.22
   0   6   0    7.23    1.73
   0  -6   0    3.91    1.25
   0  -6   0    3.64    1.37
   0   6   1    0.28    0.45
   0  -6   1    0.80    0.88
   0  -6   1    0.65    0.49
   0   6   1    1.01    0.67
   0  -6   1    0.66    0.48
   0  -6   1    2.23    0.59
   0  -6   1   -0.23    0.66
   0  -6   1    1.00    0.39
   0  -6   2 1224.92   19.96
   0   6   2 1280.64   23.44
   0   6   2 1315.97   22.75
   0  -6   2 1273.02   20.71
   0  -6   2 1216.20   13.12
   0  -6   2 1220.70   19.43
   0  -6   2 1238.98   22.83
   0   6   3    0.82    0.77
   0  -6   3    0.32    0.47
   0   6   3    0.97    0.77
   0  -6   3    1.70    1.03
   0   6   3    0.46    0.54
   0  -6   3    2.56    0.57
   0  -6   3    1.85    1.06
   0   6   3    0.43    0.57
   0  -6   4 1491.79   26.35
   0   6   4 1330.59   23.95
   0   6   4 1336.17   21.29
   0  -6   4 1366.07   21.73
   0   6   4 1476.41   19.96
   0  -6   5    0.60    0.52
   0   6   5    0.59    0.44
   0   6   5    0.53    0.47
   0  -6   5    0.89    1.38
   0   6   5    0.23    0.26
   0   6   5    0.79    0.87
   0   6   6 1038.11   21.39
   0  -6   6 1044.06   19.21
   0   6   6 1042.18   18.78
   0  -6   7    0.38    1.29
   0  -6   7    3.23    1.11
   0   6   7    1.20    0.72
   0   6   7    0.86    0.62
   0  -6   8  616.02   15.36
   0  -6   8  630.74   22.37
   0  -6   9    0.98    1.45
   0   6   9    1.14    0.79
   0  -6   9    1.58    1.00
   0   6  10  215.24   10.29
   0  -6  10  208.61    9.65
   0  -6  10  207.11   13.78
   0   6  11    1.44    0.76
   0  -6  11    1.96    2.00
   0   6  11    1.13    1.03
   0  -6  11    2.00    1.14
   0   6  12  406.43   14.89
   0  -6  12  428.01   19.05
   0  -6  12  387.77   14.24
   0  -6  13    0.04    0.68
   0  -6  13   -0.25    0.94
   0   6  13    0.92    0.76
   0   6  14   10.85    2.72
   0  -6  14   13.32    2.72
   0  -6  14   12.46    3.17
   0  -6  15    1.31    1.56
   0   6  15    1.75    1.56
   0  -6  15    4.96    1.98
   0  -6  15    0.66    0.54
   0  -6  16   12.64    1.37
   0  -6  16   13.21    3.04
   0  -6  16   13.92    3.20
   0   6  16   14.98    3.21
   0  -6  17    0.70    0.53
   0  -6  17   -0.09    1.11
   0   6  17   -0.22    0.77
   0  -6  17   -0.42    0.55
   0   6  18   83.29    3.88
   0   6  18   93.31    8.41
   0  -6  18   72.32    3.47
   0   6  18   79.51    3.72
   0  -6  18   75.48    7.34
   0  -6  18   85.69    7.95
   0  -6  18   75.76    4.85
   0  -6  18   78.28    3.48
   0  -6  18   62.84    4.68
   0   6  19    0.22    0.28
   0  -6  19   -0.60    0.90
   0   6  19    0.22    0.46
   0  -6  19   -0.01    0.28
   0  -6  19    0.81    1.12
   0  -6  19    0.68    0.41
   0  -6  19    0.54    0.80
   0   6  19    0.36    0.34
   0  -6  19    1.18    0.81
   0   6  20  348.64    8.23
   0   6  20  318.50    7.70
   0   6  20  284.26    7.34
   0  -6  20  331.68   16.41
   0  -6  20  289.01    7.31
   0  -6  20  318.21    9.93
   0  -6  20  297.95    7.02
   0  -6  20  260.07    9.70
   0  -6  20  284.85   14.80
   0   6  21   -0.09    0.45
   0  -6  21   -0.01    0.60
   0  -6  21   -0.80    0.80
   0  -6  21    0.89    0.59
   0   6  21    0.42    0.32
   0  -6  21    0.91    0.79
   0   6  21    0.68    0.61
   0  -6  22   65.16    4.85
   0   6  22   87.33    4.28
   0  -6  22   79.61    5.03
   0   6  22   84.34    4.01
   0  -6  22   75.16    8.00
   0   6  22   68.74    3.58
   0  -6  22   70.29    3.66
   0  -6  23    0.61    0.60
   0   6  23    0.34    0.40
   0  -6  23    1.11    0.85
   0   6  23    0.32    0.35
   0   6  23    0.39    0.43
   0  -6  23   -0.08    0.50
   0   6  24  173.65    5.81
   0  -6  24  173.24    7.19
   0  -6  24  158.09    7.69
   0  -6  25    1.69    1.14
   0   6  25    0.97    0.79
   0  -6  25    1.52    0.83
   0   6  25    0.29    0.44
   0   6  26   24.53    2.22
   0  -6  26   22.73    2.45
   0   6  26   27.51    2.20
   0  -6  26   23.16    2.95
   0  -6  27    0.37    0.45
   0   6  27   -0.37    0.41
   0  -6  27    0.25    0.47
   0   6  27    0.57    0.56
   0   6  28    8.72    1.31
   0   6  28    7.06    1.01
   0  -6  28    9.37    1.69
   0  -6  28    8.52    1.39
   0   6  29    0.85    0.55
   0  -6  29   -0.41    0.35
   0   6  29    0.78    0.73
   0   6  29   -0.40    0.42
   0   6  30   14.50    1.45
   0  -6  30   13.57    1.56
   0   6  31   -0.16    0.39
   0  -6  31   -0.24    0.26
   0   6  31    0.22    0.44
   0  -6  32    5.78    1.01
   0   6  32    5.03    0.93
   0   7 -32    0.81    0.40
   0  -7 -31    8.99    1.88
   0  -7 -31    7.97    1.70
   0   7 -31    4.28    0.79
   0   7 -31    4.27    0.85
   0   7 -31    4.35    0.85
   0   7 -30    0.33    0.35
   0  -7 -30    0.56    1.19
   0   7 -30   -0.15    0.27
   0   7 -30    0.43    0.40
   0   7 -29   14.04    1.74
   0   7 -29   14.23    1.78
   0   7 -29   13.22    1.74
   0   7 -28   -0.90    0.57
   0   7 -28   -0.40    0.34
   0   7 -28    0.24    0.34
   0   7 -28    0.06    0.47
   0   7 -28    0.87    0.58
   0  -7 -28    1.49    1.88
   0   7 -27   16.83    2.14
   0  -7 -27   18.87    3.51
   0   7 -27   17.02    2.19
   0   7 -27   18.02    2.29
   0   7 -27   17.84    2.28
   0   7 -27   19.30    2.12
   0   7 -26   -0.05    0.38
   0   7 -26    0.85    0.60
   0   7 -26    1.20    0.80
   0   7 -26    0.13    0.64
   0   7 -26   -0.54    0.44
   0   7 -25   15.67    2.33
   0   7 -25   14.96    2.31
   0   7 -25   15.96    2.31
   0   7 -25   13.93    2.16
   0   7 -24    0.60    0.41
   0   7 -24    1.16    0.98
   0   7 -24    0.44    0.71
   0  -7 -24   -0.01    0.80
   0   7 -23   51.50    4.22
   0  -7 -23   64.60    4.54
   0  -7 -23   63.78   10.10
   0   7 -23   48.90    4.12
   0   7 -23   52.04    4.27
   0  -7 -22    0.46    0.54
   0  -7 -22   -0.92    1.70
   0   7 -22   -0.24    0.54
   0   7 -22    0.74    0.66
   0   7 -22    0.39    0.52
   0  -7 -21  392.79   22.08
   0   7 -21  275.55    9.91
   0   7 -21  266.46    9.69
   0  -7 -21  372.01    9.74
   0   7 -21  277.96    9.82
   0  -7 -21  362.96   21.31
   0  -7 -20    2.10    1.84
   0  -7 -20    2.14    1.83
   0  -7 -20   -0.01    0.64
   0   7 -20    0.25    0.66
   0   7 -20    0.27    0.45
   0  -7 -20    0.55    1.88
   0  -7 -19  483.50   10.18
   0  -7 -19  506.55   22.21
   0  -7 -19  504.13   22.41
   0   7 -19  397.81   11.74
   0   7 -19  368.98   11.18
   0  -7 -18   -0.68    1.52
   0   7 -18   -0.60    0.36
   0   7 -18    0.76    0.60
   0  -7 -18   -0.03    0.41
   0  -7 -18    0.39    0.70
   0   7 -17   23.96    2.78
   0  -7 -17   26.80    2.23
   0   7 -17   20.51    2.59
   0  -7 -17   27.38    4.73
   0   7 -17   21.31    1.74
   0   7 -16   -0.49    1.23
   0   7 -16    0.25    0.59
   0   7 -16   -0.41    0.76
   0  -7 -16    0.39    0.45
   0  -7 -16    1.12    0.94
   0  -7 -16   -0.68    1.31
   0   7 -16    0.55    0.72
   0   7 -15   13.79    3.75
   0  -7 -15   14.18    3.31
   0  -7 -15   14.45    1.56
   0   7 -15   11.43    3.11
   0   7 -14    0.48    0.71
   0  -7 -14    1.46    1.24
   0  -7 -14    1.42    1.19
   0   7 -14    0.36    0.94
   0   7 -13  222.70   14.36
   0  -7 -13  257.93   12.58
   0  -7 -13  259.79   12.72
   0   7 -13  226.72   13.70
   0  -7 -13  262.60   11.85
   0  -7 -12    0.41    0.81
   0  -7 -12   -0.70    0.75
   0   7 -12    1.47    1.53
   0  -7 -12    0.80    0.60
   0  -7 -11   13.93    2.73
   0   7 -11   17.04    3.79
   0  -7 -11   16.50    3.03
   0  -7 -11   16.12    2.81
   0  -7 -10    1.87    1.03
   0  -7 -10    0.52    0.51
   0   7 -10    1.24    0.51
   0  -7 -10    0.37    0.47
   0   7 -10    0.79    0.92
   0  -7 -10    0.61    0.84
   0  -7  -9  238.04   10.87
   0   7  -9  216.15   12.75
   0  -7  -9  244.27   10.61
   0  -7  -9  236.59   10.80
   0   7  -8   -0.02    1.15
   0  -7  -8    0.52    0.55
   0  -7  -8    1.90    0.90
   0  -7  -8    0.69    0.65
   0  -7  -8    0.86    0.98
   0  -7  -7  506.21   14.87
   0  -7  -7  515.55   15.32
   0   7  -7  470.77   17.82
   0  -7  -7  517.01   15.32
   0  -7  -7  493.28   14.35
   0  -7  -6    5.91    1.56
   0   7  -6    0.99    0.86
   0  -7  -6    1.92    0.73
   0  -7  -6    4.10    1.39
   0  -7  -5  164.59    8.37
   0   7  -5  156.80    9.71
   0  -7  -5  154.40    7.78
   0  -7  -5  162.10    8.24
   0  -7  -4    2.35    1.08
   0  -7  -4    1.96    1.05
   0  -7  -4    7.30    1.80
   0   7  -4    6.10    3.00
   0  -7  -3  314.59   10.66
   0  -7  -3  312.93   11.16
   0   7  -3  311.96   13.09
   0  -7  -3  298.61   10.80
   0   7  -2    2.04    1.08
   0  -7  -2    2.31    1.10
   0   7  -2    1.77    0.88
   0  -7  -2    1.89    0.97
   0  -7  -1   83.73    5.70
   0  -7  -1   97.54    6.25
   0   7  -1   92.50    5.57
   0   7  -1   84.09    6.54
   0  -7  -1   86.20    5.46
   0  -7  -1   86.85    6.82
   0   7   0   -0.20    0.40
   0   7   0    0.11    0.52
   0  -7   0    0.40    0.64
   0  -7   0    0.73    0.56
   0  -7   0    0.63    0.82
   0  -7   1   83.81    6.55
   0  -7   1   82.79    5.87
   0  -7   1   82.10    5.24
   0   7   1   91.04    5.53
   0  -7   1   83.13    5.61
   0   7   1   86.26    6.40
   0   7   2    3.19    1.37
   0  -7   2    2.06    0.50
   0  -7   2   38.02    3.48
   0  -7   2    0.94    0.74
   0   7   2   -0.20    0.45
   0   7   2    0.95    0.64
   0   7   2    1.27    1.10
   0  -7   2   39.95    3.84
   0  -7   3  300.32   10.60
   0  -7   3  278.34    9.50
   0   7   3  314.43   12.19
   0   7   3  311.25   11.37
   0  -7   3  324.30   13.21
   0   7   3  309.03   12.58
   0  -7   3  303.56   11.35
   0   7   4   -0.49    0.81
   0   7   4    0.33    0.36
   0  -7   5  192.64    8.13
   0   7   5  173.86    9.47
   0  -7   5  153.35    8.17
   0  -7   5  172.59   10.38
   0   7   5  162.75    8.07
   0   7   6    1.48    2.96
   0   7   6    0.83    0.84
   0  -7   6   -0.54    1.12
   0   7   7  506.84   16.39
   0  -7   7  515.10   20.48
   0  -7   7  507.18   12.61
   0  -7   8    2.59    1.95
   0   7   8    3.15    1.22
   0   7   9  234.63   11.44
   0  -7   9  197.67   14.21
   0  -7  10    1.38    1.68
   0   7  10    0.30    0.45
   0  -7  11   14.15    4.16
   0   7  11   15.38    2.37
   0   7  11   13.18    2.85
   0   7  12    0.44    0.97
   0  -7  12    1.32    1.92
   0  -7  13  238.17    5.88
   0   7  13  249.18   12.62
   0  -7  14    0.57    1.02
   0  -7  14    0.99    0.49
   0   7  14   -0.88    0.59
   0  -7  15   15.37    3.73
   0  -7  15   14.09    2.97
   0  -7  15   14.47    1.52
   0   7  15   16.85    3.56
   0  -7  16   -0.46    1.00
   0  -7  16    0.49    0.45
   0  -7  16    0.06    0.83
   0   7  16    0.00    0.89
   0  -7  16    1.51    0.87
   0  -7  17   18.74    2.73
   0  -7  17   26.11    3.01
   0  -7  17   22.14    1.97
   0  -7  17   22.69    1.84
   0  -7  17   25.65    2.06
   0   7  17   24.58    2.12
   0   7  17   27.50    2.16
   0   7  17   24.05    2.13
   0   7  17   23.49    1.72
   0   7  17   26.98    4.73
   0  -7  17   22.94    4.17
   0   7  17   23.58    2.11
   0   7  17   24.05    2.06
   0   7  18    0.34    0.42
   0  -7  18   -0.28    1.32
   0   7  18    0.14    0.54
   0  -7  18    0.10    0.38
   0  -7  18    0.22    0.50
   0   7  18    0.17    0.39
   0  -7  18   -0.19    0.55
   0   7  18    0.33    0.42
   0   7  18    0.69    0.38
   0  -7  18   -0.20    0.42
   0  -7  19  354.33    8.15
   0  -7  19  395.12    8.35
   0  -7  19  365.43   11.20
   0   7  19  372.20    8.37
   0   7  19  438.15    9.27
   0  -7  19  433.98   19.18
   0  -7  19  314.40   10.91
   0   7  19  423.39    8.91
   0   7  20    1.25    0.81
   0  -7  20    0.41    1.54
   0  -7  20    0.24    0.76
   0   7  20    1.52    0.75
   0  -7  20    1.41    0.68
   0  -7  20    0.86    0.87
   0   7  20    0.48    0.48
   0   7  21  303.16    7.62
   0  -7  21  271.24    9.49
   0   7  21  237.34    6.74
   0  -7  21  219.99    9.05
   0  -7  21  297.22   16.28
   0  -7  21  237.48    6.83
   0   7  21  309.37    7.94
   0   7  22    0.36    0.48
   0  -7  22   -0.26    0.84
   0  -7  22    0.68    0.68
   0   7  22   -0.49    0.51
   0  -7  22    0.55    0.51
   0   7  23   59.97    3.51
   0  -7  23   46.40    3.79
   0  -7  23   42.85    3.94
   0   7  23   49.35    3.04
   0  -7  23   53.57    6.94
   0   7  24    1.05    0.80
   0   7  24    0.11    0.39
   0  -7  24    0.64    0.67
   0  -7  24   -0.04    0.50
   0   7  25   16.44    1.85
   0   7  25   17.68    1.78
   0  -7  25   15.30    2.07
   0  -7  26   -0.06    0.49
   0   7  26    0.38    0.47
   0   7  26    0.12    0.58
   0   7  27   20.34    1.90
   0  -7  27   18.74    2.17
   0   7  27   18.72    1.70
   0   7  28   -0.21    0.41
   0  -7  28   -0.16    0.42
   0   7  28    0.47    0.37
   0   7  29   12.73    1.37
   0  -7  29   12.72    1.64
   0   7  29   11.81    1.20
   0   7  30    0.62    0.45
   0   7  30    0.99    0.53
   0  -7  30    1.08    0.54
   0  -7  31    3.90    0.73
   0   7  31    4.28    0.68
   0  -7  31    4.68    1.01
   0   7  31    4.21    0.86
   0  -7  32    0.23    0.34
   0   7  32   -0.29    0.30
   0   8 -31   -0.11    0.21
   0   8 -30    2.72    0.75
   0   8 -30    3.07    0.73
   0  -8 -30    4.66    1.63
   0   8 -29    0.70    0.57
   0   8 -29   -0.72    0.46
   0   8 -29    0.56    0.33
   0  -8 -29    1.22    1.49
   0   8 -28   21.57    2.22
   0   8 -28   23.40    2.34
   0   8 -28   21.65    2.08
   0  -8 -27    1.33    1.49
   0   8 -27   -0.75    0.70
   0   8 -27    0.56    0.78
   0   8 -27    0.21    0.46
   0   8 -26   18.47    2.36
   0   8 -26   18.07    2.25
   0   8 -26   17.99    2.22
   0   8 -26   19.92    2.16
   0   8 -25    0.61    0.62
   0   8 -25   -0.28    0.60
   0   8 -25   -0.33    0.78
   0   8 -25   -0.32    0.57
   0   8 -24  285.72    9.84
   0   8 -24  295.80    9.80
   0   8 -24  282.48    9.64
   0   8 -24  267.57    9.04
   0   8 -24  294.35    9.27
   0   8 -23    0.35    0.60
   0   8 -23    0.74    0.86
   0  -8 -23    1.49    0.76
   0   8 -23    1.36    0.49
   0   8 -23    1.33    0.88
   0   8 -23    0.50    0.76
   0   8 -22    6.58    1.55
   0   8 -22    7.05    1.55
   0  -8 -22   11.39    1.91
   0   8 -22    7.66    1.72
   0   8 -22    7.26    1.58
   0   8 -22    6.84    1.66
   0  -8 -21    1.70    0.74
   0   8 -21    0.36    0.58
   0   8 -21   -0.24    0.62
   0  -8 -21    0.07    0.37
   0  -8 -21    0.39    1.21
   0   8 -21    0.66    0.62
   0   8 -21    1.19    0.71
   0   8 -21    1.09    0.41
   0   8 -20  115.22    6.37
   0   8 -20  106.83    6.01
   0   8 -20  105.69    5.87
   0  -8 -20  141.40    5.82
   0   8 -20  110.93    6.27
   0   8 -20  110.05    6.29
   0  -8 -20  154.63   13.25
   0   8 -19    0.07    0.54
   0  -8 -19   -0.85    1.14
   0   8 -19   -0.30    0.65
   0  -8 -19    0.31    0.44
   0   8 -19    0.61    0.64
   0   8 -19    0.99    0.84
   0   8 -19    2.02    1.10
   0  -8 -18  343.65   18.04
   0   8 -18  296.60    9.75
   0   8 -18  275.33    9.76
   0  -8 -18  362.97   18.64
   0   8 -18  279.78    9.58
   0  -8 -18  349.06    8.58
   0   8 -18  283.41    9.87
   0   8 -18  282.81    9.82
   0  -8 -17    3.68    2.27
   0   8 -17    1.82    0.97
   0   8 -17    2.01    1.11
   0  -8 -17    1.49    0.75
   0   8 -17    1.34    0.90
   0  -8 -17    1.17    1.35
   0   8 -17    0.66    0.65
   0   8 -17    2.64    1.17
   0  -8 -16  173.44   12.14
   0  -8 -16  160.31    5.47
   0   8 -16  135.44    6.64
   0   8 -16  147.59    6.67
   0   8 -16  138.00    6.56
   0   8 -16  145.40    6.91
   0  -8 -16  166.01   11.58
   0   8 -16  143.82    6.78
   0   8 -15    0.14    0.34
   0  -8 -15    0.78    1.04
   0   8 -15    0.93    0.59
   0  -8 -15    0.08    0.42
   0   8 -15    0.57    0.71
   0   8 -15   -0.26    0.41
   0   8 -15    0.32    0.54
   0   8 -14  153.09   13.11
   0  -8 -14  190.36   11.65
   0   8 -14  160.36    6.95
   0   8 -14  163.77    7.04
   0  -8 -14  184.74   11.61
   0  -8 -13    0.83    0.93
   0   8 -13    2.37    1.65
   0  -8 -13    0.96    0.62
   0   8 -12  244.45   15.80
   0  -8 -12  252.96   12.24
   0  -8 -12  251.69   12.75
   0  -8 -12  271.24   13.18
   0   8 -11    1.20    1.46
   0  -8 -11    0.87    1.14
   0  -8 -11    0.95    0.85
   0  -8 -11    2.78    1.65
   0  -8 -10   73.87    6.61
   0   8 -10   74.79    5.71
   0   8 -10   71.27    8.13
   0  -8 -10   77.84    6.75
   0  -8 -10   88.44    7.19
   0  -8 -10   75.02    6.46
   0  -8  -9    0.66    0.55
   0  -8  -9    0.85    0.75
   0  -8  -9   -0.11    0.92
   0   8  -9    0.26    0.67
   0  -8  -9    1.77    1.12
   0  -8  -8  222.61   10.86
   0  -8  -8  222.76   10.96
   0   8  -8  205.59   13.07
   0  -8  -8  210.30   10.61
   0  -8  -7    4.50    1.57
   0  -8  -7    2.13    1.00
   0   8  -7    1.62    1.27
   0  -8  -7    0.60    0.77
   0  -8  -6  608.73   17.03
   0  -8  -6  618.91   17.67
   0   8  -6  630.31   21.63
   0  -8  -6  637.66   17.97
   0  -8  -6  638.44   18.24
   0   8  -5    0.88    1.03
   0  -8  -5   -0.16    0.70
   0  -8  -5    0.82    0.60
   0  -8  -4   74.51    5.95
   0  -8  -4   78.05    6.28
   0  -8  -4   76.96    7.55
   0   8  -4   71.37    6.97
   0  -8  -4   72.51    5.65
   0  -8  -3    0.77    0.74
   0  -8  -3    0.94    0.99
   0   8  -3    0.79    0.91
   0  -8  -3    1.57    1.11
   0  -8  -3    1.87    1.07
   0  -8  -2  138.62    7.71
   0  -8  -2  162.04    8.96
   0   8  -2  149.81    9.64
   0  -8  -2  153.75   10.26
   0  -8  -1    2.51    1.10
   0   8  -1    1.84    1.26
   0  -8   0 1020.52   20.60
   0  -8   0 1054.30   22.51
   0  -8   0 1157.93   27.19
   0   8   0 1150.65   26.10
   0  -8   1    1.54    0.72
   0  -8   1    0.27    0.70
   0  -8   1    1.73    1.07
   0   8   1    0.58    0.78
   0  -8   2  149.44    8.26
   0  -8   2  154.43    9.86
   0   8   2  152.96    9.24
   0  -8   2  141.82    7.50
   0   8   2  155.18    8.81
   0   8   2  150.73    9.46
   0  -8   3    2.26    1.13
   0   8   3    1.32    0.96
   0   8   3    0.63    0.57
   0   8   4   77.82    6.77
   0  -8   4   71.45    5.54
   0  -8   4   64.77    4.95
   0  -8   4   76.35    7.26
   0  -8   5    2.56    1.50
   0   8   5   -0.04    0.78
   0  -8   5    2.33    0.89
   0  -8   6  651.08   16.11
   0   8   6  628.49   19.52
   0  -8   6  671.49   23.94
   0  -8   7    2.20    2.12
   0   8   7    1.28    1.08
   0  -8   7    1.21    0.68
   0  -8   8  191.27   14.33
   0   8   8  221.75   11.74
   0   8   9    0.52    0.88
   0  -8   9   -0.69    1.11
   0   8  10   78.47    5.67
   0  -8  10   72.89    9.57
   0   8  10   73.37    6.91
   0  -8  10   72.31    3.35
   0  -8  11    0.45    0.33
   0   8  11   -0.03    0.71
   0   8  12  277.63   13.80
   0  -8  12  266.15   17.71
   0  -8  12  253.31    6.44
   0  -8  13    2.23    0.73
   0   8  13    1.48    1.06
   0   8  14  186.76   11.77
   0  -8  14  174.70    5.48
   0   8  15    0.76    0.53
   0  -8  15    0.27    0.35
   0   8  15    0.55    0.40
   0  -8  15    0.01    0.46
   0   8  15   -1.00    1.27
   0   8  15    0.20    0.32
   0  -8  15    0.48    0.36
   0  -8  16  152.31    4.97
   0   8  16  133.75    4.75
   0   8  16  156.09    5.33
   0  -8  16  124.29    6.98
   0   8  16  145.60    4.47
   0   8  16  144.16    5.24
   0  -8  16  147.38    5.16
   0  -8  16  134.27    4.93
   0   8  17    0.43    0.57
   0  -8  17   -0.43    1.19
   0  -8  17    1.93    0.76
   0   8  17    1.89    0.84
   0   8  17    1.36    0.75
   0   8  17    1.58    0.89
   0  -8  17    2.13    0.74
   0   8  17    1.13    0.56
   0  -8  17    0.39    0.77
   0   8  17    2.47    0.74
   0  -8  17    2.10    0.80
   0  -8  18  262.37    7.06
   0   8  18  294.70    6.47
   0   8  18  317.31    7.73
   0  -8  18  285.46    7.26
   0   8  18  261.61    6.90
   0  -8  18  272.46   10.14
   0   8  18  304.58    7.69
   0   8  18  316.69    7.94
   0  -8  18  290.38    6.94
   0  -8  18  306.77   16.48
   0  -8  19    0.40    0.31
   0   8  19    0.57    0.58
   0  -8  19   -0.10    0.66
   0  -8  19    1.95    1.85
   0   8  19   -0.27    0.47
   0   8  19   -0.13    0.35
   0   8  19    0.55    0.51
   0  -8  19    0.05    0.37
   0  -8  20  110.49   10.19
   0  -8  20  113.22    6.36
   0   8  20  124.80    4.95
   0   8  20  125.92    5.07
   0  -8  21    0.35    0.67
   0   8  21    1.04    0.56
   0   8  21    0.60    0.57
   0  -8  21    1.77    1.35
   0   8  22    7.54    1.28
   0  -8  22    7.44    1.61
   0   8  22    6.66    1.14
   0  -8  23    0.28    0.48
   0   8  23    0.76    0.40
   0   8  23    0.21    0.57
   0  -8  24  274.99    9.08
   0   8  24  285.88    7.09
   0   8  25    0.49    0.46
   0   8  25   -0.40    0.55
   0  -8  25   -0.39    0.51
   0   8  26   15.92    1.54
   0  -8  26   18.56    2.19
   0   8  26   21.07    1.95
   0   8  27    0.69    0.39
   0  -8  27    0.01    0.37
   0   8  27    0.52    0.51
   0   8  28   21.60    1.54
   0  -8  28   22.95    2.15
   0   8  28   24.21    1.88
   0   8  29   -0.27    0.45
   0   8  29   -0.60    0.36
   0  -8  29   -0.04    0.38
   0   8  30    3.89    0.69
   0  -8  30    2.67    0.75
   0  -8  30    2.99    0.71
   0   8  30    3.55    0.80
   0   8  31    0.27    0.27
   0  -8  31    0.29    0.29
   0   9 -29    0.27    0.26
   0   9 -29    1.12    0.43
   0   9 -28   -0.36    0.45
   0   9 -28    0.69    0.39
   0   9 -28    0.55    0.42
   0   9 -27    5.73    1.04
   0   9 -27    6.07    1.24
   0  -9 -27    6.98    1.74
   0   9 -27    7.13    1.29
   0   9 -26   -0.08    0.63
   0   9 -26    0.75    0.70
   0   9 -26   -0.60    0.55
   0   9 -25    6.97    1.41
   0   9 -25    6.91    1.57
   0   9 -25    6.55    1.28
   0   9 -25    6.34    1.18
   0   9 -24    0.37    0.47
   0  -9 -24    0.55    0.58
   0   9 -24    0.17    0.39
   0   9 -24   -0.02    0.34
   0   9 -24    0.14    0.42
   0   9 -23   53.67    3.92
   0   9 -23   54.17    4.17
   0   9 -23   56.57    4.00
   0   9 -23   52.05    4.13
   0  -9 -22    0.63    0.72
   0  -9 -22   -0.33    0.86
   0   9 -22    0.00    0.37
   0   9 -22    0.07    0.59
   0   9 -22    0.05    0.44
   0   9 -22    1.23    0.83
   0  -9 -21  112.92    5.14
   0   9 -21   85.10    5.14
   0   9 -21   82.45    5.07
   0   9 -21   81.92    5.33
   0  -9 -21  112.97    5.42
   0   9 -21   84.99    5.45
   0  -9 -20    0.09    1.40
   0   9 -20    1.52    0.81
   0   9 -20    0.30    0.67
   0  -9 -20    2.41    0.87
   0   9 -20   -0.60    1.05
   0   9 -20   -0.42    0.65
   0   9 -19   24.91    2.86
   0   9 -19   21.94    2.81
   0   9 -19   21.71    2.78
   0  -9 -19   27.38    5.23
   0  -9 -19   24.10    2.38
   0   9 -19   22.24    2.70
   0   9 -18    0.81    0.86
   0   9 -18    0.64    0.36
   0   9 -18   -0.47    0.64
   0  -9 -18    0.85    1.96
   0  -9 -18    0.25    0.46
   0   9 -18    0.91    0.75
   0   9 -17  187.09    7.71
   0   9 -17  182.33    7.99
   0  -9 -17  209.70    6.57
   0  -9 -17  213.28   13.96
   0   9 -17  171.87    7.46
   0   9 -17  174.49    7.78
   0   9 -16    0.69    0.49
   0   9 -16    0.97    0.73
   0  -9 -16    0.79    0.56
   0  -9 -16    0.08    1.01
   0   9 -16   -0.41    0.59
   0   9 -16    0.29    0.63
   0  -9 -16   -0.55    1.11
   0   9 -15   99.71    5.61
   0   9 -15   98.42    5.78
   0  -9 -15  106.52    4.54
   0   9 -15  103.18    5.67
   0   9 -15  102.63    5.88
   0  -9 -15  106.45    9.27
   0   9 -14    0.35    0.49
   0   9 -14    0.67    0.59
   0  -9 -14    1.19    1.52
   0   9 -14   -0.12    0.58
   0  -9 -14    0.31    0.44
   0   9 -14    0.73    0.70
   0  -9 -14    0.39    0.83
   0   9 -13   64.85    4.59
   0   9 -13   62.18    4.34
   0  -9 -13   72.75    7.33
   0  -9 -13   71.28    7.29
   0   9 -13   67.86    4.51
   0   9 -13   71.83    4.77
   0  -9 -12    0.71    0.96
   0   9 -12    0.69    0.80
   0   9 -12   -0.74    1.59
   0  -9 -12    2.26    1.28
   0   9 -12    0.28    0.35
   0  -9 -11   85.72    7.62
   0   9 -11   72.72    9.09
   0  -9 -11   72.32    6.99
   0  -9 -11   81.10    7.38
   0   9 -10   -0.18    1.17
   0  -9 -10   -0.28    0.65
   0  -9 -10    0.58    0.54
   0  -9 -10    1.95    1.48
   0  -9 -10   -0.25    0.83
   0  -9  -9  122.23    8.87
   0   9  -9  116.57    7.78
   0  -9  -9  123.65    8.79
   0  -9  -9  117.00    8.53
   0   9  -9  109.59   10.61
   0  -9  -9  113.16    8.48
   0   9  -8    1.75    1.45
   0   9  -8    0.25    0.66
   0  -9  -8    3.44    1.37
   0  -9  -8    1.63    1.31
   0  -9  -8    0.86    0.77
   0   9  -7  408.50   19.22
   0  -9  -7  422.49   16.18
   0  -9  -7  420.57   15.88
   0  -9  -7  423.47   15.76
   0  -9  -6    0.88    0.76
   0  -9  -6    1.26    1.29
   0   9  -6    0.59    0.78
   0  -9  -6    1.05    1.45
   0  -9  -6    3.99    1.77
   0  -9  -5   15.72    3.02
   0  -9  -5   13.92    2.80
   0  -9  -5   17.93    3.94
   0   9  -5   16.67    3.78
   0  -9  -5   17.69    3.35
   0  -9  -5   15.27    2.98
   0  -9  -4    0.83    1.05
   0   9  -4    1.53    1.05
   0  -9  -4    0.72    0.96
   0  -9  -4   -0.78    0.80
   0  -9  -4    1.67    1.08
   0   9  -3  269.20   14.33
   0  -9  -3  255.47   11.92
   0  -9  -3  271.90   15.08
   0  -9  -3  248.94   11.45
   0  -9  -3  263.50   12.66
   0   9  -2    0.63    0.77
   0  -9  -2    3.37    1.75
   0  -9  -2    0.28    0.80
   0  -9  -2    0.85    1.05
   0  -9  -2    0.21    0.67
   0  -9  -1   62.05    6.02
   0  -9  -1   65.20    5.99
   0  -9  -1   70.50    7.40
   0  -9  -1   64.84    5.70
   0   9  -1   69.96    7.00
   0  -9   0    0.60    0.46
   0  -9   0    0.66    1.02
   0   9   0    0.02    1.08
   0  -9   0    1.38    0.84
   0  -9   1   74.63    7.53
   0  -9   1   63.39    6.00
   0   9   1   69.39    6.93
   0  -9   1   58.07    5.26
   0   9   1   69.41    6.89
   0   9   2    1.97    1.41
   0  -9   2    1.23    0.97
   0  -9   2    2.15    0.62
   0  -9   2    0.27    0.45
   0   9   2    1.47    1.26
   0   9   3  280.21   13.81
   0  -9   3  300.89   15.59
   0  -9   3  260.49   11.94
   0  -9   4    0.86    1.26
   0  -9   4    0.33    0.46
   0   9   4    0.41    1.19
   0  -9   5   20.16    4.54
   0  -9   5   16.98    2.95
   0   9   5   16.94    3.44
   0   9   6   -0.28    1.12
   0  -9   6    2.40    1.51
   0  -9   6    0.66    0.58
   0  -9   7  396.18    8.42
   0  -9   7  397.47   21.33
   0   9   7  408.95   16.76
   0   9   8    0.70    0.98
   0  -9   8   -0.17    1.10
   0   9   8    1.84    1.26
   0  -9   8    3.81    0.87
   0   9   9  121.16    9.25
   0  -9   9  117.94    4.61
   0   9   9  120.73    7.74
   0  -9   9   95.87   11.13
   0   9  10    0.83    0.53
   0   9  10    0.32    0.34
   0  -9  10    0.69    1.57
   0  -9  10    1.25    0.51
   0  -9  11   78.73    3.83
   0  -9  11   75.81   10.30
   0   9  11   78.79    7.61
   0   9  12    0.57    0.89
   0   9  12    1.13    0.70
   0  -9  12   -0.28    0.38
   0  -9  12    1.03    0.77
   0   9  12    1.00    0.43
   0  -9  13   53.73    4.93
   0   9  13   71.21    3.74
   0  -9  13   70.87    3.67
   0   9  13   66.36    2.99
   0  -9  13   69.90    3.36
   0   9  13   66.92    7.27
   0   9  14    0.75    0.35
   0   9  14    0.22    0.43
   0  -9  14    0.08    0.59
   0  -9  14    0.56    0.30
   0  -9  14    0.39    0.41
   0  -9  15  104.73    4.33
   0   9  15  101.73    4.41
   0  -9  15  104.03    4.10
   0   9  15  103.35    4.52
   0  -9  15  105.25    4.49
   0  -9  15  108.55    9.79
   0   9  15  102.41    3.83
   0  -9  15   90.19    4.13
   0  -9  16    1.17    0.46
   0   9  16    1.01    0.61
   0  -9  16    0.80    0.62
   0   9  16    1.52    0.61
   0  -9  16   -0.15    0.91
   0   9  16    1.04    0.76
   0  -9  16   -0.68    0.69
   0  -9  17  185.16    5.74
   0   9  17  193.08    6.18
   0   9  17  189.75    6.14
   0   9  17  183.93    5.18
   0   9  17  202.28    6.26
   0  -9  17  195.70   13.48
   0  -9  17  183.98    6.01
   0  -9  18   -0.15    0.69
   0   9  18    0.29    0.40
   0  -9  18   -0.28    0.69
   0  -9  18    1.52    0.57
   0   9  18    0.91    0.40
   0   9  18    0.01    0.35
   0   9  18   -0.01    0.56
   0   9  19   24.22    1.86
   0  -9  19   20.28    2.77
   0  -9  19   20.65    4.37
   0  -9  19   20.24    1.86
   0   9  19   25.14    2.27
   0   9  19   22.58    2.15
   0   9  19   25.66    2.27
   0   9  20    0.21    0.35
   0  -9  20    1.58    0.74
   0  -9  20    0.03    0.61
   0   9  20    0.16    0.62
   0  -9  20   -0.04    0.65
   0   9  21   92.45    4.25
   0   9  21   89.79    4.11
   0  -9  21   79.08    5.16
   0  -9  22    1.33    0.94
   0   9  22    0.30    0.50
   0   9  22    0.74    0.57
   0   9  23   60.73    3.21
   0   9  23   63.45    3.41
   0   9  24    0.19    0.36
   0  -9  24    1.02    0.66
   0   9  24    1.00    0.62
   0   9  25    7.20    1.07
   0  -9  25    6.51    1.29
   0   9  25    9.09    1.24
   0   9  26    0.26    0.42
   0  -9  26   -0.28    0.37
   0   9  26    0.64    0.42
   0  -9  27    5.57    1.13
   0   9  27    6.37    0.97
   0   9  27    6.33    0.88
   0  -9  28    0.30    0.32
   0   9  28    0.82    0.45
   0   9  28    0.30    0.38
   0   9  29    1.36    0.31
   0  -9  29    1.32    0.48
   0  -9  29    1.12    0.57
   0   9  29    1.07    0.45
   0  10 -28    2.01    0.60
   0  10 -28    1.30    0.48
   0 -10 -27    0.59    1.10
   0  10 -27    0.30    0.31
   0  10 -27    1.08    0.50
   0  10 -26   57.19    3.47
   0  10 -26   57.75    3.38
   0  10 -25    0.21    0.50
   0  10 -25   -0.04    0.34
   0  10 -25   -0.08    0.26
   0  10 -24   18.59    2.00
   0  10 -24   21.85    2.42
   0  10 -24   22.05    2.42
   0 -10 -23    0.63    0.80
   0  10 -23   -0.15    0.58
   0  10 -23    0.21    0.52
   0 -10 -23   -1.12    0.80
   0  10 -23    0.93    0.75
   0  10 -23    0.30    0.40
   0  10 -22   92.19    4.83
   0  10 -22   87.70    5.25
   0 -10 -22  123.21    5.36
   0  10 -22   90.87    5.24
   0 -10 -22  121.81    5.72
   0  10 -22   86.45    4.72
   0  10 -21    0.78    0.86
   0  10 -21    0.67    0.47
   0 -10 -21   -0.26    0.38
   0 -10 -21    1.16    0.69
   0  10 -21   -1.38    0.99
   0  10 -21   -0.12    0.50
   0  10 -20  105.08    5.99
   0  10 -20  104.51    5.52
   0  10 -20  112.06    6.15
   0  10 -20  116.45    5.84
   0  10 -19   -0.68    0.74
   0  10 -19   -0.10    0.52
   0  10 -19   -0.57    0.58
   0  10 -19    0.19    0.42
   0 -10 -19    0.33    0.38
   0  10 -18  234.02    8.99
   0  10 -18  213.81    8.70
   0  10 -18  217.64    8.21
   0 -10 -18  263.05   16.17
   0 -10 -18  261.13    7.56
   0  10 -18  227.06    8.42
   0 -10 -17   -0.49    0.86
   0 -10 -17    0.46    0.52
   0  10 -17    2.15    1.15
   0  10 -17    1.15    0.84
   0  10 -17    0.33    1.06
   0  10 -17    1.77    0.88
   0  10 -16  494.78   12.45
   0  10 -16  498.55   13.32
   0  10 -16  524.30   12.89
   0 -10 -16  588.02   22.92
   0 -10 -16  559.94   10.76
   0  10 -16  530.68   13.62
   0 -10 -15    0.92    0.62
   0  10 -15    0.94    0.90
   0  10 -15    1.18    1.29
   0  10 -15    1.42    0.93
   0 -10 -15    2.21    1.81
   0  10 -15    1.74    1.05
   0  10 -14   97.80    5.49
   0  10 -14  102.47    5.95
   0  10 -14   98.45    5.57
   0 -10 -14  103.79    9.19
   0 -10 -14  115.09    4.70
   0  10 -14  102.69    5.94
   0  10 -13    0.40    0.42
   0  10 -13    1.04    0.84
   0  10 -13    0.38    0.42
   0  10 -13   -0.27    0.56
   0  10 -13    0.16    0.44
   0 -10 -13    0.07    0.54
   0 -10 -13    1.30    1.20
   0 -10 -12   41.39    5.64
   0  10 -12   37.27    3.52
   0  10 -12   37.04    3.31
   0  10 -12   39.30    3.45
   0 -10 -12   41.08    5.65
   0  10 -12   35.82    2.85
   0  10 -12   39.16    3.61
   0  10 -11    0.26    0.31
   0  10 -11    0.45    0.44
   0 -10 -11    0.44    1.05
   0  10 -11   -0.62    0.71
   0 -10 -11   -0.19    1.09
   0  10 -11    0.37    0.49
   0 -10 -11    0.02    0.63
   0  10 -11    0.35    0.43
   0  10 -11   -0.09    0.48
   0 -10 -10    3.58    1.46
   0  10 -10    2.15    0.46
   0  10 -10    2.94    0.99
   0  10 -10    1.42    0.72
   0 -10 -10    2.01    1.02
   0  10 -10    3.16    1.14
   0  10 -10    3.48    0.92
   0  10 -10    4.72    1.07
   0 -10 -10    2.83    1.48
   0  10  -9    0.79    0.74
   0  10  -9    0.08    0.43
   0  10  -9   -0.19    0.51
   0 -10  -9    0.49    0.84
   0  10  -9    0.42    0.80
   0 -10  -9   -0.35    1.18
   0  10  -9   -0.63    0.59
   0 -10  -9    0.89    1.32
   0  10  -9    0.18    0.57
   0 -10  -9    0.75    1.45
   0  10  -9    0.66    0.55
   0  10  -8   23.10    2.61
   0 -10  -8   20.54    3.83
   0 -10  -8   24.25    4.19
   0  10  -8   21.75    3.72
   0  10  -8   20.36    4.65
   0  10  -8   23.32    2.66
   0 -10  -8   21.96    3.92
   0 -10  -8   21.17    4.07
   0 -10  -7    1.76    1.15
   0  10  -7    0.78    0.62
   0  10  -7   -0.88    0.82
   0 -10  -7    1.56    1.43
   0 -10  -7    2.77    1.14
   0 -10  -6   28.57    4.41
   0  10  -6   25.14    4.89
   0  10  -6   30.30    4.37
   0 -10  -6   27.91    5.26
   0 -10  -6   26.34    4.23
   0 -10  -6   28.88    4.64
   0 -10  -5    4.41    2.05
   0  10  -5    3.04    1.71
   0 -10  -5    0.59    0.98
   0 -10  -5    1.82    1.33
   0  10  -5   -0.19    0.61
   0 -10  -5    5.19    2.02
   0 -10  -4   11.86    2.76
   0 -10  -4   12.61    2.94
   0  10  -4   11.52    3.23
   0 -10  -4   14.05    3.15
   0 -10  -4   12.67    3.36
   0 -10  -4   15.13    3.33
   0 -10  -3    1.20    1.62
   0 -10  -3    1.21    0.95
   0 -10  -3    0.33    0.64
   0 -10  -3   -0.67    0.65
   0  10  -3    0.87    0.83
   0 -10  -2   99.62    9.75
   0  10  -2   97.18    9.02
   0 -10  -2   87.24    7.31
   0  10  -2  101.30    9.23
   0 -10  -2   95.77    8.42
   0 -10  -2   97.79    8.03
   0 -10  -1    2.48    1.16
   0 -10  -1   -0.10    0.99
   0  10  -1    1.16    1.11
   0  10  -1    0.62    0.77
   0 -10  -1    1.15    0.70
   0 -10  -1    0.83    1.17
   0 -10   0    4.59    1.94
   0 -10   0    5.23    1.83
   0 -10   0    6.87    2.03
   0  10   0   10.71    2.83
   0 -10   0    5.10    2.32
   0  10   0    7.39    2.49
   0  10   1    1.30    1.38
   0 -10   1   -0.36    0.91
   0  10   1   -0.02    0.53
   0 -10   1   -0.62    1.33
   0 -10   1    2.28    1.37
   0 -10   2   88.64    7.66
   0  10   2   99.01    8.72
   0 -10   3   -1.11    0.81
   0  10   3   -0.51    0.78
   0 -10   3    0.03    0.85
   0 -10   3    0.40    0.33
   0 -10   4   13.97    1.68
   0 -10   4   19.14    4.43
   0 -10   4   14.80    3.02
   0  10   4   13.60    3.25
   0 -10   5    0.37    0.27
   0  10   5    1.23    0.95
   0  10   5    0.93    0.50
   0 -10   5    1.18    1.17
   0 -10   5    2.46    1.78
   0  10   6   31.75    5.00
   0 -10   6   27.26    2.36
   0  10   6   28.67    4.10
   0 -10   6   26.26    3.78
   0 -10   6   30.15    6.35
   0  10   7    0.05    0.43
   0  10   7    0.53    0.52
   0  10   8   21.43    2.10
   0  10   8   20.73    1.69
   0  10   8   22.55    2.13
   0  10   8   23.65    4.30
   0  10   8   21.71    3.60
   0 -10   8   25.48    3.32
   0 -10   8   20.91    2.13
   0  10   9    1.60    0.73
   0  10   9    0.34    0.37
   0 -10   9    1.11    0.49
   0 -10   9    1.60    1.11
   0  10   9   -0.22    0.81
   0  10  10    4.31    0.94
   0 -10  10    4.51    1.60
   0  10  10    4.39    0.96
   0 -10  10    3.92    0.83
   0 -10  11    0.37    0.35
   0  10  11    0.68    0.31
   0 -10  11    1.84    1.24
   0 -10  11    0.49    0.61
   0  10  11    0.13    0.54
   0 -10  12   44.70    3.00
   0  10  12   36.16    2.31
   0 -10  12   38.71    2.86
   0 -10  12   33.84    4.05
   0  10  12   41.31    2.96
   0 -10  12   40.00    2.67
   0 -10  12   41.73    6.14
   0  10  13    0.39    0.32
   0 -10  13    0.95    0.62
   0  10  13    0.50    0.46
   0 -10  13   -0.06    0.37
   0 -10  13    0.85    0.45
   0 -10  13   -1.02    1.16
   0 -10  13    1.02    1.39
   0  10  14  107.74    4.75
   0 -10  14  102.00    4.25
   0 -10  14  105.13   10.06
   0 -10  14  103.61    4.50
   0 -10  14  102.98    4.65
   0  10  14  105.47    3.97
   0 -10  15    0.28    0.52
   0 -10  15    0.37    0.91
   0 -10  15    2.14    0.76
   0  10  15    0.59    0.71
   0  10  15    1.17    0.58
   0 -10  15    1.34    0.72
   0 -10  15    1.09    0.89
   0 -10  16  529.06    9.58
   0  10  16  567.50   10.80
   0 -10  16  540.20   10.13
   0 -10  16  558.23   23.26
   0  10  16  532.26    8.94
   0 -10  17    0.73    1.50
   0  10  17   -0.20    0.34
   0  10  17    0.62    0.69
   0 -10  17    0.16    0.66
   0 -10  17    0.99    0.54
   0  10  17    0.51    0.37
   0  10  17    1.04    0.78
   0 -10  17    1.04    0.62
   0  10  18  244.65    6.97
   0  10  18  230.08    5.79
   0  10  18  247.48    7.01
   0  10  18  250.24    6.97
   0 -10  18  228.44    6.47
   0 -10  18  219.22   14.70
   0  10  19   -0.07    0.42
   0 -10  19    0.33    0.78
   0 -10  19    0.45    0.32
   0  10  19    0.87    0.41
   0  10  19    0.13    0.47
   0 -10  20  117.31    4.65
   0 -10  20  112.42    4.38
   0  10  20  125.91    4.82
   0  10  20  122.83    4.81
   0  10  21    0.77    0.53
   0 -10  21    0.97    0.49
   0 -10  21    0.04    0.30
   0 -10  21   -0.34    0.48
   0  10  21   -0.45    0.38
   0  10  22   97.54    4.01
   0  10  22  105.71    4.29
   0  10  23    0.57    0.45
   0 -10  23    0.62    0.58
   0  10  23    0.30    0.62
   0 -10  24   22.71    2.39
   0  10  24   21.79    1.86
   0  10  24   21.59    1.74
   0  10  25   -0.10    0.35
   0  10  25    0.30    0.27
   0 -10  25   -0.22    0.36
   0 -10  25   -0.43    0.45
   0  10  26   54.73    2.40
   0 -10  26   55.94    3.34
   0  10  26   61.22    2.75
   0 -10  27    0.40    0.38
   0 -10  27   -0.07    0.44
   0  10  27    0.45    0.40
   0  10  27    0.10    0.26
   0  10  28    1.92    0.44
   0 -10  28    1.63    0.51
   0 -10  28    1.68    0.47
   0 -11 -27   22.07    2.76
   0  11 -27   15.88    1.40
   0 -11 -26    0.13    0.73
   0  11 -26    0.25    0.31
   0  11 -26   -0.21    0.43
   0  11 -25    0.82    0.56
   0  11 -25    0.24    0.29
   0  11 -24    0.65    0.46
   0  11 -24    0.23    0.49
   0  11 -23   47.51    3.37
   0  11 -23   55.92    3.59
   0  11 -22    0.20    0.50
   0  11 -22    0.35    0.43
   0 -11 -22    0.42    0.54
   0 -11 -21  115.70    5.00
   0 -11 -21  111.06    5.14
   0  11 -21   78.68    4.71
   0  11 -21   85.94    4.84
   0  11 -21   85.90    4.43
   0  11 -20   -0.13    0.36
   0 -11 -20    0.50    0.63
   0 -11 -20    0.67    0.43
   0  11 -20    0.72    0.54
   0  11 -20   -0.23    0.62
   0  11 -20    0.82    0.53
   0  11 -19   80.07    4.96
   0  11 -19   79.20    4.97
   0  11 -19   80.89    4.57
   0  11 -19   74.25    4.34
   0 -11 -19   92.83    4.56
   0  11 -18    0.72    1.06
   0  11 -18    0.19    0.58
   0 -11 -18    0.65    0.49
   0  11 -18    0.44    0.48
   0  11 -18    0.10    0.35
   0  11 -17  247.59    8.98
   0  11 -17  230.97    8.78
   0  11 -17  246.52    8.42
   0 -11 -17  269.01    7.56
   0  11 -17  222.18    7.87
   0  11 -16   -0.30    0.33
   0 -11 -16    0.14    0.33
   0  11 -16    0.11    0.49
   0  11 -16    0.39    0.74
   0  11 -16    0.70    0.78
   0 -11 -15   63.39    3.61
   0 -11 -15   67.67    7.74
   0  11 -15   57.33    4.46
   0  11 -15   52.82    3.91
   0  11 -15   58.77    4.41
   0  11 -15   57.24    4.13
   0  11 -14    0.98    0.76
   0  11 -14    0.97    0.65
   0  11 -14   -0.29    0.51
   0 -11 -14    1.93    1.89
   0 -11 -14    0.80    0.50
   0  11 -13   45.20    3.66
   0  11 -13   45.81    3.90
   0 -11 -13   49.18    3.10
   0 -11 -13   48.86    2.91
   0 -11 -13   50.35    6.49
   0  11 -13   43.82    3.13
   0  11 -13   47.84    4.02
   0  11 -12   -0.64    0.61
   0  11 -12    0.01    0.29
   0 -11 -12    0.23    0.82
   0  11 -12   -0.69    0.70
   0  11 -12    0.24    0.81
   0 -11 -12    0.18    0.84
   0 -11 -11  203.10   12.70
   0  11 -11  185.62    6.58
   0 -11 -11  197.46   12.73
   0  11 -11  203.65    8.17
   0  11 -11  173.53    6.37
   0  11 -11  187.82    7.88
   0  11 -10    0.30    0.46
   0  11 -10    0.52    0.59
   0  11 -10    0.26    0.38
   0 -11 -10    1.42    1.32
   0 -11 -10    1.34    1.38
   0  11 -10    0.61    0.74
   0 -11 -10    2.64    1.73
   0 -11  -9   93.80    8.62
   0  11  -9   96.92    5.51
   0  11  -9   86.31    5.15
   0 -11  -9   91.61    8.44
   0 -11  -9   93.34    8.96
   0  11  -9   85.17    4.52
   0  11  -9   90.16    4.54
   0  11  -8    0.49    0.64
   0 -11  -8    0.81    0.97
   0  11  -8    0.34    0.55
   0 -11  -8    2.31    1.80
   0  11  -8    0.51    0.46
   0 -11  -8    0.97    0.90
   0  11  -8    0.67    0.77
   0  11  -7  259.65    7.67
   0  11  -7  265.65    8.83
   0  11  -7  258.66    7.86
   0 -11  -7  269.65   15.36
   0 -11  -7  273.44   14.51
   0  11  -7  292.63    9.33
   0 -11  -7  264.59   14.16
   0 -11  -6   -0.35    1.14
   0  11  -6    0.07    0.46
   0  11  -6    1.33    0.87
   0 -11  -6    0.63    0.75
   0  11  -6    0.53    0.57
   0 -11  -6    1.65    1.16
   0  11  -6    1.12    1.09
   0  11  -5   79.26    4.18
   0 -11  -5   66.78    7.66
   0  11  -5   94.51    5.18
   0 -11  -5   72.98    7.42
   0  11  -5   89.87    5.04
   0  11  -5   95.54    4.91
   0 -11  -4    1.12    0.68
   0  11  -4   -0.04    0.51
   0  11  -4    0.37    0.61
   0  11  -4    0.94    1.06
   0  11  -4    0.11    0.37
   0 -11  -4    0.97    0.92
   0 -11  -4    0.30    0.99
   0  11  -4    0.23    0.44
   0  11  -3   36.25    2.75
   0  11  -3   34.34    2.91
   0  11  -3   34.82    5.94
   0 -11  -3   32.51    2.55
   0 -11  -3   37.81    5.72
   0  11  -3   38.37    3.17
   0 -11  -3   35.35    5.21
   0  11  -3   38.25    2.98
   0 -11  -3   32.99    5.06
   0  11  -3   34.41    2.11
   0  11  -3   37.41    5.94
   0  11  -2    0.92    1.02
   0  11  -2    1.57    0.43
   0  11  -2    0.50    1.33
   0  11  -2    0.60    0.44
   0  11  -2    0.40    0.45
   0 -11  -2    0.40    1.05
   0  11  -2    1.48    0.59
   0 -11  -1  108.49    9.52
   0  11  -1  112.19   10.13
   0  11  -1  104.36    4.61
   0  11  -1  101.66    3.72
   0  11  -1  101.58    4.80
   0  11  -1  100.07    4.85
   0  11  -1  102.28    9.70
   0  11   0    0.45    0.60
   0  11   0   -0.12    0.29
   0 -11   0   -0.02    0.46
   0  11   0    0.32    0.44
   0  11   0    0.83    0.30
   0 -11   0    0.31    1.13
   0  11   0    1.11    0.57
   0  11   0    0.62    1.31
   0 -11   1  101.70    8.98
   0  11   1  110.92    4.67
   0  11   1  110.14    4.98
   0  11   1  102.14    4.60
   0  11   1  109.51    4.95
   0  11   1  109.18    3.88
   0  11   1  100.28    9.52
   0 -11   1   95.36    4.61
   0  11   2    1.74    1.09
   0  11   2    0.57    0.31
   0 -11   2    0.80    0.60
   0  11   2    1.13    0.49
   0  11   2    0.15    0.32
   0  11   2    0.30    0.25
   0  11   2   -0.14    0.42
   0 -11   3   36.28    2.93
   0  11   3   37.44    2.88
   0  11   3   37.63    2.74
   0 -11   3   32.59    4.90
   0  11   3   35.60    5.53
   0  11   3   36.20    2.83
   0  11   3   35.36    2.68
   0  11   3   36.71    2.30
   0  11   4    0.57    0.39
   0 -11   4    0.52    0.42
   0  11   4    0.02    0.43
   0 -11   4    1.13    0.71
   0  11   4   -0.02    0.42
   0  11   4    0.30    0.42
   0 -11   4    0.00    0.35
   0  11   4    1.00    0.62
   0  11   5   79.00    3.37
   0  11   5   79.99    4.24
   0 -11   5  145.27    6.09
   0 -11   5   93.85    7.97
   0  11   5   74.15    3.90
   0  11   5   79.49    3.98
   0 -11   6    0.64    0.43
   0  11   6    0.52    0.66
   0 -11   6    0.28    1.07
   0 -11   6    0.36    0.36
   0  11   6    2.20    0.59
   0  11   6    1.05    0.64
   0 -11   7  282.09   16.82
   0  11   7  294.81    7.80
   0  11   7  289.15    8.12
   0 -11   7  269.94    8.04
   0 -11   7  274.00    8.08
   0 -11   7  289.84   12.22
   0  11   7  285.64    6.50
   0 -11   8    0.74    0.60
   0  11   8    0.34    0.32
   0 -11   8    2.23    1.33
   0 -11   8    1.31    0.61
   0  11   8    0.80    0.48
   0 -11   8    0.38    1.45
   0 -11   9   98.29    4.80
   0  11   9   89.94    3.71
   0 -11   9   98.71    4.74
   0 -11   9   98.51    4.42
   0 -11   9   78.99    6.41
   0  11   9   98.25    4.73
   0 -11   9  103.23   10.21
   0 -11  10    0.01    0.43
   0  11  10   -0.03    0.35
   0 -11  10   -0.26    0.48
   0 -11  10   -0.01    0.81
   0 -11  10    0.02    0.46
   0  11  10    0.69    0.37
   0 -11  10   -0.87    2.07
   0  11  11  204.33    6.76
   0 -11  11  205.99    6.86
   0  11  11  197.69    5.50
   0 -11  11  213.14   14.78
   0 -11  11  207.38    6.82
   0 -11  11  205.84    6.34
   0  11  12    0.13    0.34
   0 -11  12    1.01    0.98
   0  11  12    0.84    0.65
   0 -11  12    1.13    0.92
   0 -11  12   -0.12    0.64
   0 -11  12    0.65    0.45
   0  11  13   52.08    3.34
   0 -11  13   52.21    3.37
   0 -11  13   37.69    4.36
   0 -11  13   52.79    3.17
   0 -11  13   48.15    7.01
   0  11  13   47.84    2.67
   0 -11  14    0.92    0.55
   0 -11  14    0.61    0.76
   0 -11  14    0.76    0.37
   0 -11  14    0.84    1.74
   0  11  14    0.27    0.73
   0  11  14    1.81    0.77
   0  11  15   61.17    3.58
   0 -11  15   45.16    4.50
   0 -11  15   64.11    3.60
   0 -11  15   61.64    3.31
   0 -11  15   60.01    7.80
   0  11  15   58.35    2.98
   0 -11  16    0.39    0.48
   0  11  16    0.69    0.51
   0 -11  16   -0.49    0.90
   0  11  16    1.35    0.61
   0 -11  16    0.95    0.55
   0 -11  17  258.09    6.55
   0 -11  17  259.62    6.98
   0  11  17  254.57    6.05
   0  11  17  274.98    7.27
   0  11  17  248.46    7.04
   0  11  17  257.42    6.97
   0 -11  18    0.15    0.42
   0  11  18    0.24    0.38
   0  11  18    0.73    0.52
   0  11  18    0.32    0.39
   0 -11  18    0.02    0.65
   0  11  18    0.19    0.40
   0  11  19   89.26    4.03
   0 -11  19   83.15    3.77
   0  11  19   92.27    4.04
   0 -11  19   84.05    3.97
   0 -11  20    0.54    0.78
   0 -11  20    0.41    0.37
   0 -11  20    0.85    0.45
   0  11  20    1.42    0.65
   0  11  20    0.88    0.56
   0  11  21   95.43    3.91
   0  11  21   91.95    3.82
   0 -11  21   86.19    3.56
   0 -11  21   89.46    3.78
   0 -11  21   81.15    4.87
   0  11  22    1.26    0.55
   0  11  22    0.45    0.62
   0 -11  22    0.13    0.30
   0 -11  22    1.09    0.96
   0 -11  22    0.71    0.34
   0  11  23   57.69    2.72
   0 -11  23   53.68    3.62
   0  11  23   62.13    2.93
   0 -11  24    0.54    0.59
   0  11  24    0.66    0.34
   0  11  24    0.61    0.50
   0 -11  24   -0.59    0.45
   0 -11  25    0.66    0.41
   0  11  25    0.88    0.45
   0  11  25    1.03    0.39
   0 -11  25    0.61    0.34
   0  11  26   -0.04    0.32
   0  12 -25   -0.04    0.24
   0 -12 -25   -2.01    1.31
   0  12 -24   85.74    3.42
   0  12 -24   85.77    3.64
   0 -12 -23    0.89    0.57
   0  12 -23    0.58    0.44
   0  12 -23    0.21    0.32
   0  12 -22   33.97    2.65
   0  12 -22   34.03    2.55
   0  12 -21    0.30    0.42
   0 -12 -21    0.60    0.38
   0  12 -21    0.04    0.42
   0  12 -20  120.96    5.45
   0  12 -20  130.84    5.54
   0  12 -19    0.70    0.73
   0 -12 -19    0.50    0.44
   0  12 -19   -0.04    0.35
   0  12 -18   12.11    1.84
   0  12 -18   11.84    1.85
   0 -12 -18   11.27    1.57
   0  12 -17    0.69    0.88
   0 -12 -17    0.72    0.54
   0  12 -17    0.39    0.58
   0  12 -16   28.24    2.90
   0  12 -16   26.71    2.85
   0 -12 -16   30.75    2.52
   0 -12 -15   -0.04    0.51
   0  12 -15   -0.09    0.42
   0  12 -15   -0.09    0.57
   0 -12 -14   34.87    2.67
   0  12 -14   33.90    3.19
   0  12 -14   30.55    3.07
   0  12 -13    0.70    0.71
   0 -12 -13    1.25    0.62
   0 -12 -13    0.87    0.47
   0  12 -13    0.69    0.49
   0  12 -13    0.84    0.83
   0 -12 -12  215.40    6.66
   0 -12 -12  218.95   13.78
   0  12 -12  185.89    6.41
   0 -12 -12  210.09    6.30
   0  12 -12  221.71    8.31
   0  12 -12  196.68    7.89
   0  12 -11    1.32    0.71
   0  12 -11   -0.09    0.93
   0 -12 -11    0.44    0.96
   0  12 -11    2.09    1.14
   0  12 -11   -0.18    0.42
   0  12 -10  217.07    8.21
   0  12 -10  199.84    6.65
   0  12 -10  203.66    7.99
   0 -12 -10  201.26   13.10
   0  12 -10  188.18    6.67
   0  12  -9    1.29    0.77
   0  12  -9    2.17    1.09
   0  12  -9    0.58    0.58
   0  12  -9    1.14    0.87
   0 -12  -9   -0.09    0.88
   0  12  -8  103.52    5.56
   0 -12  -8  108.07    4.59
   0 -12  -8  105.31    9.49
   0  12  -8   98.91    4.75
   0 -12  -8   99.74    9.17
   0 -12  -8   96.38    9.68
   0  12  -8  111.19    5.80
   0  12  -8   96.58    4.81
   0  12  -7    0.86    0.74
   0 -12  -7   -0.71    1.47
   0  12  -7   -0.48    0.64
   0  12  -7    0.38    0.55
   0 -12  -7   -0.20    1.47
   0  12  -7    0.00    0.42
   0 -12  -7    0.36    1.36
   0 -12  -6   40.72    5.95
   0  12  -6   44.01    3.33
   0  12  -6   48.27    3.69
   0  12  -6   51.27    3.86
   0  12  -6   47.49    3.20
   0 -12  -6   42.66    6.47
   0 -12  -6   40.67    5.86
   0  12  -5    0.66    0.70
   0  12  -5    0.93    0.76
   0 -12  -5   -0.10    1.09
   0  12  -5    0.75    0.93
   0 -12  -5    0.00    0.28
   0  12  -5    0.61    0.49
   0 -12  -5    0.77    1.13
   0 -12  -4  123.19   10.23
   0 -12  -4  121.49   11.04
   0  12  -4  131.02    5.38
   0  12  -4  129.27    5.88
   0  12  -4  128.48    5.58
   0  12  -3    0.22    0.50
   0 -12  -3   -0.51    1.22
   0  12  -3    0.62    0.75
   0 -12  -3   -0.19    0.62
   0  12  -3    1.14    0.54
   0  12  -3    1.14    0.63
   0  12  -2   89.51    3.58
   0  12  -2   86.80    4.72
   0 -12  -2   85.83    9.22
   0  12  -2   90.11    4.40
   0  12  -2   92.20    4.69
   0 -12  -2   77.64    4.28
   0  12  -1   -0.08    0.27
   0  12  -1    0.14    0.34
   0 -12  -1    0.50    0.50
   0  12  -1    0.73    0.82
   0  12  -1    0.43    0.61
   0 -12  -1   -0.68    1.33
   0  12  -1    0.35    0.48
   0 -12   0   11.14    3.32
   0 -12   0   12.50    1.78
   0  12   0   12.38    1.76
   0  12   0   10.46    1.66
   0 -12   0   11.73    1.65
   0  12   0   10.52    1.54
   0  12   0   13.74    1.43
   0  12   0   15.61    1.85
   0 -12   1    1.03    0.75
   0  12   1    0.10    0.32
   0 -12   1   -0.23    0.37
   0  12   1    0.70    0.55
   0  12   1    0.06    0.46
   0 -12   1    0.66    0.54
   0  12   1    0.61    0.48
   0  12   1    0.82    0.42
   0  12   2   90.73    4.62
   0 -12   2   85.41    4.71
   0  12   2   90.71    3.70
   0 -12   2   86.60    8.63
   0  12   2   89.68    4.61
   0  12   2   95.69    4.49
   0  12   2   87.05    4.37
   0 -12   2   88.24    4.72
   0 -12   3   -0.77    1.00
   0  12   3    1.10    0.56
   0  12   3    0.84    0.65
   0  12   3    1.30    0.80
   0 -12   3    1.41    0.82
   0  12   3   -0.30    0.56
   0 -12   3    0.57    0.66
   0  12   3    0.17    0.39
   0  12   4  145.08    5.49
   0 -12   4  124.93    5.84
   0  12   4  132.63    5.60
   0  12   4  138.18    4.66
   0 -12   4  135.95    5.79
   0  12   4  139.61    5.50
   0 -12   4  124.53    9.74
   0  12   5    0.81    0.76
   0 -12   5    0.12    0.42
   0 -12   5    0.99    0.76
   0  12   5    0.11    0.37
   0  12   5    0.56    0.48
   0  12   6   49.85    2.79
   0 -12   6   48.60    3.33
   0  12   6   48.37    3.35
   0 -12   6   47.38    3.60
   0  12   6   49.85    3.27
   0  12   7    0.10    0.42
   0 -12   7    0.75    0.60
   0  12   7    0.74    0.43
   0 -12   7   -0.85    0.57
   0  12   7    0.41    0.33
   0  12   8  110.66    5.09
   0  12   8  110.00    4.15
   0 -12   8  112.47    4.93
   0 -12   8  113.93    5.43
   0 -12   8  110.13   11.10
   0  12   9    0.64    0.74
   0 -12   9    1.82    1.40
   0 -12   9    0.39    0.62
   0  12   9    1.26    0.59
   0 -12   9    0.27    0.47
   0 -12  10  229.95    7.42
   0  12  10  215.16    6.98
   0 -12  10  213.59   15.33
   0  12  10  211.21    5.81
   0 -12  10  225.35    6.87
   0  12  11    0.29    0.47
   0  12  11    0.77    0.45
   0 -12  11   -1.16    1.29
   0 -12  11   -0.14    0.62
   0 -12  11   -1.15    0.75
   0  12  12  217.02    6.89
   0 -12  12  226.51    7.17
   0 -12  12  222.23   15.65
   0 -12  12  222.88    6.60
   0  12  12  226.34    5.90
   0  12  13    0.94    0.56
   0 -12  13   -0.84    1.02
   0 -12  13    0.24    0.54
   0 -12  13   -0.35    0.56
   0  12  13    0.79    0.61
   0  12  14   33.21    2.23
   0  12  14   34.68    2.64
   0 -12  14   36.74    2.77
   0 -12  14   36.32    2.59
   0  12  15   -0.02    0.38
   0 -12  15    1.19    0.48
   0  12  15    0.22    0.46
   0 -12  15    1.04    0.59
   0 -12  15    0.89    0.46
   0 -12  16   23.03    3.01
   0  12  16   29.99    2.37
   0  12  16   33.58    2.54
   0  12  16   28.74    2.00
   0 -12  16   27.59    2.18
   0 -12  16   27.81    2.33
   0  12  16   30.24    2.39
   0 -12  17    1.54    0.74
   0  12  17    1.01    0.57
   0  12  17    1.35    0.63
   0 -12  17   -0.20    0.52
   0  12  17    0.75    0.45
   0  12  17    0.96    0.57
   0 -12  17    1.11    0.69
   0 -12  18   11.33    1.34
   0  12  18   11.92    1.43
   0 -12  18   11.44    1.49
   0 -12  18    9.94    1.84
   0  12  18   12.84    1.53
   0 -12  18   12.86    1.51
   0  12  18   11.76    1.41
   0 -12  19    0.03    0.36
   0  12  19    0.18    0.48
   0 -12  19    0.12    0.42
   0 -12  19   -0.09    0.40
   0  12  19    0.77    0.44
   0 -12  20  125.45    4.25
   0  12  20  148.79    4.60
   0  12  20  139.49    4.46
   0 -12  20  131.75    4.55
   0 -12  20  114.76    5.61
   0 -12  21    0.80    0.53
   0  12  21   -0.01    0.44
   0  12  21    0.98    0.54
   0  12  22   36.65    2.06
   0  12  22   40.16    2.22
   0 -12  22   31.71    1.93
   0 -12  22   39.73    2.50
   0  12  23    0.24    0.35
   0  12  23   -0.04    0.20
   0 -12  23    0.58    0.35
   0  12  24   90.04    2.92
   0  12  25    0.82    0.39
   0  13 -23   11.51    1.16
   0  13 -22    0.25    0.28
   0  13 -22   -0.29    0.35
   0 -13 -22    0.14    0.47
   0  13 -21   36.74    2.47
   0  13 -21   39.25    2.40
   0  13 -20    0.12    0.41
   0  13 -20    0.01    0.34
   0 -13 -20    0.53    0.60
   0  13 -19   12.95    1.56
   0  13 -19   11.21    1.47
   0 -13 -18    0.07    0.43
   0  13 -18    0.52    0.46
   0  13 -18    0.40    0.45
   0  13 -17   73.16    4.05
   0  13 -17   71.20    4.11
   0  13 -16    0.12    0.37
   0  13 -16    0.65    0.65
   0 -13 -16    0.29    0.41
   0  13 -15   12.09    1.77
   0  13 -15   10.86    1.66
   0 -13 -15   16.04    1.80
   0  13 -14   -0.06    0.42
   0  13 -14   -0.08    0.42
   0 -13 -14    0.76    0.55
   0  13 -13   66.53    3.52
   0 -13 -13   77.79    3.71
   0  13 -13   73.64    4.48
   0 -13 -13   80.73    4.12
   0  13 -13   73.54    4.45
   0  13 -12    0.47    0.51
   0  13 -12    1.40    0.81
   0  13 -12   -0.52    0.54
   0 -13 -12    0.30    0.35
   0 -13 -12   -0.07    0.37
   0 -13 -11   27.57    2.42
   0  13 -11   27.39    2.82
   0  13 -11   25.32    2.33
   0  13 -11   25.14    2.71
   0 -13 -11   28.15    2.41
   0 -13 -10    0.84    0.47
   0  13 -10    0.55    0.47
   0  13 -10   -0.56    0.67
   0  13 -10   -0.28    0.52
   0  13 -10   -0.12    0.41
   0  13  -9   10.65    1.68
   0  13  -9   10.61    1.48
   0  13  -9   10.27    1.76
   0 -13  -9   11.53    1.53
   0  13  -9    9.19    1.39
   0  13  -8    0.14    0.71
   0  13  -8    0.35    0.48
   0  13  -8   -0.54    0.42
   0 -13  -8    0.70    0.54
   0  13  -7  124.15    5.47
   0  13  -7  142.35    6.23
   0 -13  -7  123.71   10.56
   0 -13  -7  146.65    5.59
   0  13  -7  139.65    5.43
   0  13  -6   -0.02    0.58
   0  13  -6    0.04    0.52
   0  13  -6    0.81    0.88
   0 -13  -5   60.58    8.33
   0 -13  -5   68.88    8.71
   0  13  -5   72.86    4.40
   0  13  -5   76.78    4.05
   0  13  -5   70.03    4.13
   0  13  -4    0.64    0.69
   0 -13  -4    0.42    0.97
   0  13  -4    0.06    0.95
   0  13  -4    1.04    1.15
   0  13  -4    0.75    0.64
   0 -13  -3  161.33    6.22
   0  13  -3  176.25    6.71
   0  13  -3  177.60    5.03
   0 -13  -3  159.34   13.18
   0  13  -3  164.99    6.40
   0  13  -3  178.74    6.18
   0  13  -3  169.36    6.37
   0 -13  -2    0.08    0.73
   0  13  -2    0.43    0.96
   0  13  -2    0.12    0.54
   0  13  -2    1.25    0.84
   0  13  -2    0.73    0.92
   0  13  -2    0.65    0.42
   0  13  -1   91.24    4.42
   0  13  -1   89.94    3.64
   0 -13  -1   79.33    9.13
   0  13  -1   90.23    4.70
   0  13  -1   84.16    4.41
   0 -13  -1   81.80    4.59
   0  13  -1   83.22    4.52
   0  13   0    0.71    0.63
   0  13   0    0.61    0.50
   0  13   0    0.77    0.84
   0  13   0    0.04    0.87
   0  13   0    1.29    0.95
   0 -13   0    0.71    0.61
   0 -13   0    1.27    0.81
   0 -13   1   81.46    4.64
   0  13   1   92.51    4.47
   0  13   1   88.26    4.67
   0  13   1   88.57    4.46
   0  13   1   89.81    3.68
   0 -13   1   83.90    8.96
   0 -13   1   83.30    4.69
   0 -13   1   82.43    4.96
   0  13   1   88.22    4.63
   0  13   2    0.20    0.31
   0  13   2    0.23    0.48
   0  13   2    0.89    0.69
   0 -13   2   -0.72    0.92
   0 -13   2   -0.50    0.59
   0  13   2    1.35    0.86
   0  13   2    0.80    0.77
   0 -13   2   -0.64    0.64
   0 -13   3  171.92    6.98
   0 -13   3  184.70    6.86
   0  13   3  182.23    6.32
   0  13   3  184.88    5.35
   0  13   3  174.21    6.46
   0 -13   4    1.18    0.55
   0  13   4    0.21    0.43
   0  13   4    0.63    0.59
   0 -13   4   -0.55    0.64
   0  13   4    1.39    0.59
   0  13   5   82.42    3.56
   0  13   5   80.71    4.34
   0 -13   5   78.67    4.76
   0  13   5   79.60    4.17
   0 -13   5   84.18    4.53
   0 -13   6   -0.24    0.46
   0  13   6    0.17    0.40
   0  13   6    0.64    0.56
   0 -13   6    0.52    0.52
   0 -13   7  159.97    6.07
   0  13   7  159.37    5.00
   0  13   7  139.77    5.73
   0 -13   7  158.29    6.48
   0 -13   8    0.61    0.63
   0  13   8    0.36    0.45
   0  13   8    1.44    0.74
   0 -13   8    0.60    0.72
   0 -13   9   11.27    1.76
   0 -13   9   12.19    1.62
   0  13   9   12.45    1.75
   0  13   9   12.31    1.39
   0 -13  10    0.73    0.49
   0  13  10    0.34    0.48
   0 -13  10    0.70    0.70
   0  13  10    0.34    0.37
   0 -13  11   30.86    2.51
   0  13  11   29.87    2.53
   0  13  11   29.35    2.13
   0 -13  11   32.42    2.78
   0  13  12    0.21    0.37
   0 -13  12    0.82    0.45
   0 -13  12    0.24    0.50
   0  13  12    0.44    0.43
   0 -13  13   77.26    3.72
   0  13  13   82.52    3.99
   0  13  13   81.84    3.45
   0 -13  13   82.11    4.15
   0 -13  14    0.23    0.53
   0 -13  14    0.28    0.35
   0  13  14    0.30    0.40
   0  13  14    0.88    0.44
   0 -13  14    1.19    0.66
   0  13  15   14.21    1.64
   0 -13  15   12.09    1.43
   0 -13  15   13.97    1.64
   0  13  15   14.60    1.42
   0 -13  15   13.74    1.74
   0  13  15   15.21    1.57
   0  13  15   13.43    1.51
   0 -13  16    0.03    0.45
   0  13  16   -0.24    0.41
   0 -13  16   -0.38    0.66
   0  13  16    0.51    0.47
   0  13  16    1.14    0.58
   0  13  16    0.09    0.36
   0 -13  16    0.48    0.44
   0 -13  17   81.07    3.33
   0  13  17   84.20    3.46
   0  13  17   86.45    3.57
   0  13  17   82.47    3.49
   0 -13  17   85.49    3.90
   0 -13  17   80.65    3.61
   0 -13  18    0.37    0.40
   0 -13  18    0.70    0.61
   0  13  18    0.32    0.29
   0  13  18    0.41    0.43
   0 -13  19   14.17    1.52
   0  13  19   15.57    1.42
   0 -13  19   12.79    1.35
   0  13  19   14.27    1.32
   0  13  20    0.31    0.35
   0 -13  20    0.57    0.31
   0 -13  20    0.11    0.35
   0  13  20    0.10    0.24
   0  13  21   44.97    2.14
   0  13  21   42.56    2.02
   0 -13  21   38.35    2.05
   0 -13  21   42.83    2.47
   0  13  22   -0.21    0.26
   0  13  22   -0.23    0.31
   0  14 -21    0.34    0.27
   0  14 -20   14.34    1.35
   0 -14 -20   25.97    2.37
   0 -14 -19    0.89    0.73
   0  14 -19    0.09    0.23
   0  14 -18   11.45    1.34
   0 -14 -18   21.29    2.09
   0 -14 -17    1.09    0.60
   0  14 -17    0.76    0.55
   0  14 -16  114.30    4.65
   0  14 -15    0.78    0.44
   0  14 -14   13.72    1.71
   0 -14 -13    0.32    0.46
   0 -14 -13    0.61    0.37
   0  14 -13   -0.07    0.32
   0 -14 -12   32.19    2.58
   0  14 -12   25.39    2.08
   0  14 -12   27.21    2.46
   0 -14 -12   33.19    2.46
   0  14 -11    0.34    0.42
   0  14 -11   -0.04    0.38
   0 -14 -11    0.48    0.42
   0 -14 -11    0.23    0.36
   0 -14 -10   24.81    2.32
   0  14 -10   22.53    2.08
   0  14 -10   24.94    2.44
   0 -14 -10   26.35    2.35
   0 -14  -9    0.08    0.30
   0  14  -9   -0.19    0.31
   0  14  -9   -0.79    0.55
   0  14  -9   -0.21    0.55
   0 -14  -9   -0.16    0.47
   0  14  -8   18.76    1.99
   0  14  -8   19.01    1.85
   0 -14  -8   19.95    1.96
   0  14  -8   19.36    2.21
   0 -14  -8   18.88    2.05
   0 -14  -8   17.66    2.08
   0  14  -7   -0.23    0.48
   0 -14  -7    0.59    0.65
   0  14  -7    0.01    0.47
   0  14  -7    0.17    0.42
   0  14  -7   -0.09    0.44
   0  14  -6   26.49    2.43
   0  14  -6   27.98    2.30
   0 -14  -6   25.95    2.47
   0  14  -6   27.21    2.57
   0  14  -6   25.75    2.40
   0  14  -5    0.72    0.69
   0 -14  -5    0.39    0.56
   0  14  -5    1.36    0.85
   0  14  -5    0.55    0.65
   0  14  -5    0.10    0.35
   0 -14  -4   97.17    5.01
   0  14  -4  111.27    5.20
   0  14  -4  110.38    4.64
   0  14  -4  102.51    4.90
   0  14  -4  107.86    4.93
   0  14  -3    0.98    0.45
   0  14  -3    2.43    1.51
   0 -14  -3   -0.14    0.34
   0  14  -3    0.63    0.76
   0  14  -3    3.22    1.98
   0  14  -3    0.53    0.77
   0  14  -2   79.75    4.37
   0  14  -2   78.19    3.25
   0 -14  -2   70.36    4.18
   0  14  -2   77.74    3.97
   0  14  -2   76.12    4.23
   0  14  -2   71.96    4.00
   0  14  -1    1.71    0.82
   0  14  -1    0.64    0.37
   0 -14  -1    0.45    0.41
   0  14  -1    0.65    0.48
   0  14  -1    0.33    0.46
   0  14  -1    1.45    0.83
   0  14   0   49.63    3.41
   0 -14   0   40.63    3.33
   0  14   0   46.98    2.55
   0  14   0   47.49    3.23
   0  14   0   42.46    3.18
   0 -14   1    0.33    0.45
   0  14   1    1.02    0.64
   0  14   1    0.67    0.84
   0 -14   1    0.83    0.74
   0  14   1    0.47    0.32
   0 -14   1    0.35    0.39
   0  14   2   76.48    3.34
   0 -14   2   73.89    4.38
   0 -14   2   76.50    4.88
   0 -14   2   74.10    4.55
   0  14   2   78.50    4.06
   0  14   2   75.62    4.19
   0  14   3    1.20    0.96
   0 -14   3    0.29    0.46
   0 -14   3    0.04    0.48
   0  14   3    0.36    0.39
   0 -14   3    1.49    0.70
   0  14   3    0.44    0.79
   0  14   4  120.09    4.98
   0 -14   4  111.27    5.93
   0  14   4  108.91    4.98
   0 -14   4  113.30    5.29
   0 -14   4  107.71    5.51
   0  14   4  115.69    4.13
   0 -14   5   -0.79    0.85
   0 -14   5   -0.14    0.64
   0  14   5    0.48    0.35
   0 -14   5    0.00    0.42
   0  14   5    1.02    0.55
   0 -14   6   26.94    2.89
   0  14   6   27.60    2.01
   0 -14   6   28.33    2.56
   0 -14   6   25.01    2.58
   0  14   6   28.43    2.48
   0  14   7    0.27    0.39
   0  14   7    0.08    0.43
   0 -14   7    0.51    0.48
   0 -14   7    0.51    0.44
   0 -14   7   -0.94    0.62
   0 -14   8   18.93    2.28
   0 -14   8   18.83    2.18
   0  14   8   20.07    2.11
   0  14   8   20.93    1.76
   0 -14   8   21.01    2.15
   0 -14   9    0.08    0.66
   0 -14   9    0.54    0.63
   0  14   9    0.97    0.60
   0  14   9   -0.08    0.49
   0 -14   9    2.35    0.73
   0 -14  10   25.93    2.24
   0 -14  10   26.41    2.46
   0  14  10   28.42    2.35
   0  14  10   28.36    2.02
   0 -14  10   29.56    2.74
   0 -14  11   -0.24    0.46
   0  14  11    0.35    0.48
   0 -14  11    0.09    0.52
   0 -14  11    1.06    0.60
   0  14  11    0.96    0.55
   0  14  12   35.22    2.49
   0 -14  12   31.57    2.33
   0 -14  12   36.07    2.69
   0 -14  12   37.92    2.91
   0  14  12   35.85    2.16
   0  14  13   -0.40    0.37
   0 -14  13    0.23    0.52
   0 -14  13    0.97    0.52
   0  14  13    0.11    0.32
   0 -14  13    0.43    0.50
   0 -14  13   -0.25    0.41
   0  14  14   14.61    1.34
   0 -14  14   13.20    1.44
   0 -14  14   13.89    1.57
   0 -14  14   14.13    1.67
   0  14  14   12.93    1.42
   0  14  14   15.43    1.47
   0  14  14   13.38    1.45
   0 -14  15   -0.68    0.53
   0  14  15    0.26    0.33
   0 -14  15    0.90    0.52
   0  14  15   -0.12    0.37
   0  14  15    0.89    0.52
   0 -14  15    0.22    0.43
   0  14  15    0.22    0.32
   0 -14  16  138.62    4.69
   0  14  16  139.73    4.09
   0 -14  16  135.52    4.46
   0  14  16  145.09    4.34
   0  14  16  138.04    4.16
   0 -14  17    0.78    0.44
   0  14  17    0.60    0.38
   0  14  17    0.95    0.46
   0 -14  18   15.25    1.52
   0  14  18   13.70    1.17
   0 -14  18   15.40    1.43
   0  14  18   13.99    1.20
   0 -14  19    0.40    0.31
   0 -14  19    0.34    0.24
   0  14  19    0.10    0.20
   0  14  19    0.17    0.25
   0  14  20   17.48    1.19
   0 -14  20   14.98    1.18
   0  15 -18    0.28    0.21
   0  15 -17   69.80    2.84
   0  15 -17   70.09    2.75
   0 -15 -16    2.30    0.88
   0  15 -16    0.69    0.52
   0  15 -16    2.01    0.68
   0  15 -15  178.79    5.04
   0  15 -15  177.62    4.85
   0  15 -14    2.00    0.72
   0  15 -14    1.51    0.67
   0  15 -13   52.15    2.80
   0 -15 -13   59.35    2.97
   0  15 -13   50.82    2.90
   0  15 -12    1.68    0.77
   0 -15 -12   -0.15    0.35
   0  15 -12    1.98    0.67
   0  15 -11   87.62    3.51
   0  15 -11   96.07    4.18
   0 -15 -11   99.03    4.23
   0  15 -11   97.12    4.00
   0 -15 -10   -0.21    0.40
   0  15 -10   -0.60    0.32
   0  15 -10    0.28    0.68
   0  15 -10   -0.18    0.39
   0  15  -9   23.31    2.07
   0  15  -9   20.98    2.06
   0  15  -9   21.53    1.88
   0 -15  -9   23.92    2.25
   0  15  -8    0.25    0.47
   0 -15  -8    0.56    0.42
   0  15  -8    0.13    0.36
   0 -15  -8   -0.61    0.45
   0  15  -8    1.05    0.68
   0  15  -8    0.90    0.44
   0  15  -7    2.70    0.77
   0  15  -7    1.72    0.58
   0  15  -7    2.27    0.75
   0  15  -7    3.33    0.88
   0 -15  -7    2.03    0.68
   0 -15  -7    2.42    0.87
   0  15  -6    0.58    0.98
   0 -15  -6    0.52    0.53
   0 -15  -6   -0.28    0.49
   0 -15  -6    0.37    0.38
   0  15  -6   -0.52    0.28
   0  15  -6    0.27    0.46
   0  15  -6    0.96    1.02
   0  15  -5   68.31    3.60
   0 -15  -5   51.89    3.40
   0  15  -5   57.06    3.36
   0  15  -5   71.22    3.87
   0 -15  -5   59.00    3.68
   0 -15  -5   61.52    3.94
   0  15  -4    0.80    0.51
   0  15  -4    1.00    1.59
   0 -15  -4    1.10    0.64
   0  15  -4    2.69    1.53
   0 -15  -4    0.78    0.42
   0 -15  -4    0.62    0.66
   0  15  -3  110.33    4.60
   0 -15  -3  103.82    5.07
   0  15  -3  116.79    4.98
   0  15  -3  102.66    4.58
   0 -15  -3   99.61    5.00
   0  15  -2    0.15    0.30
   0 -15  -2    1.08    0.76
   0 -15  -2   -0.33    0.61
   0  15  -2    0.92    0.67
   0 -15  -1   78.94    4.56
   0  15  -1   75.69    3.00
   0  15  -1   71.75    3.88
   0  15  -1   77.64    3.88
   0 -15  -1   69.44    4.07
   0  15   0    1.02    0.52
   0  15   0    1.87    1.19
   0  15   0    1.05    0.65
   0 -15   0   -0.80    0.74
   0 -15   0    0.29    0.39
   0  15   1   72.40    3.84
   0 -15   1   80.33    4.54
   0  15   1   81.96    3.94
   0  15   1   75.16    3.07
   0 -15   1   68.65    4.03
   0 -15   2   -0.88    0.78
   0 -15   2   -0.45    0.57
   0  15   2   -0.01    0.32
   0 -15   2    0.78    0.57
   0  15   2   -0.43    0.40
   0 -15   3  111.66    5.65
   0  15   3  107.39    4.62
   0 -15   3  108.01    4.97
   0  15   3  111.50    3.79
   0 -15   3  102.32    5.11
   0  15   4    0.29    0.37
   0  15   4    0.35    0.37
   0 -15   4    0.91    0.78
   0 -15   4    0.91    0.49
   0 -15   4    0.05    0.54
   0 -15   5   66.83    3.77
   0  15   5   69.44    2.99
   0  15   5   66.00    3.59
   0 -15   5   64.93    4.04
   0 -15   5   67.10    4.30
   0 -15   5   64.32    3.25
   0 -15   6    0.07    0.27
   0 -15   6    0.20    0.40
   0  15   6   -0.13    0.30
   0 -15   6   -0.35    0.57
   0  15   6   -0.05    0.50
   0 -15   6   -0.08    0.55
   0 -15   7    1.74    0.74
   0 -15   7    3.45    0.94
   0 -15   7    2.10    0.61
   0 -15   7    3.10    0.85
   0 -15   7    2.75    0.84
   0  15   7    2.00    0.64
   0  15   7    3.14    0.67
   0 -15   8    0.73    0.45
   0 -15   8   -0.49    0.38
   0  15   8   -0.30    0.38
   0 -15   8   -0.63    0.59
   0 -15   8    0.64    0.41
   0  15   8    0.21    0.30
   0 -15   8    0.23    0.54
   0 -15   9   24.02    1.95
   0 -15   9   21.71    2.11
   0  15   9   26.83    2.13
   0 -15   9   25.29    2.14
   0 -15   9   20.77    2.20
   0 -15   9   25.42    2.37
   0  15   9   28.52    1.88
   0 -15  10   -0.87    0.58
   0 -15  10   -0.86    0.49
   0  15  10    0.87    0.53
   0 -15  10    0.27    0.31
   0 -15  10   -0.40    0.56
   0 -15  10    0.47    0.52
   0  15  10    0.55    0.32
   0 -15  11  106.26    4.49
   0 -15  11  107.78    4.69
   0  15  11  106.62    3.98
   0 -15  11  107.65    4.05
   0  15  11  110.39    3.52
   0 -15  11  106.01    3.71
   0 -15  11  105.44    4.33
   0  15  12    0.41    0.37
   0 -15  12   -0.72    0.43
   0 -15  12   -0.33    0.45
   0  15  12    0.06    0.29
   0 -15  12   -0.64    0.50
   0 -15  12    0.96    0.43
   0 -15  12    0.46    0.38
   0  15  13   63.60    2.86
   0 -15  13   58.94    2.82
   0 -15  13   55.18    2.36
   0  15  13   62.71    2.52
   0  15  13   57.10    2.65
   0 -15  13   61.72    3.19
   0  15  13   57.27    2.51
   0 -15  13   59.13    3.28
   0 -15  14   -0.10    0.44
   0  15  14    0.24    0.33
   0  15  14    0.73    0.42
   0  15  14    1.27    0.43
   0 -15  14    0.37    0.40
   0 -15  15  216.69    5.38
   0 -15  15  212.38    5.59
   0  15  15  218.80    4.81
   0  15  15  213.38    4.61
   0  15  15  220.77    4.57
   0 -15  16    1.00    0.43
   0  15  16    1.51    0.52
   0  15  16    1.18    0.44
   0 -15  17   79.86    2.90
   0  16 -14   43.59    2.00
   0  16 -14   43.96    2.07
   0 -16 -13   -0.23    0.43
   0  16 -13    0.50    0.33
   0  16 -13    0.18    0.30
   0  16 -12    7.80    0.98
   0  16 -12    7.64    0.94
   0  16 -11    0.48    0.27
   0 -16 -11    0.29    0.25
   0  16 -11    0.57    0.41
   0  16 -10   36.56    2.25
   0 -16 -10   36.09    2.50
   0  16 -10   34.76    1.89
   0  16 -10   38.00    2.21
   0 -16  -9   -0.27    0.40
   0  16  -9    0.60    0.62
   0  16  -9   -0.44    0.40
   0  16  -9    0.81    0.36
   0  16  -8   48.36    2.57
   0  16  -8   47.74    2.70
   0 -16  -8   44.83    2.92
   0  16  -8   39.29    2.22
   0 -16  -7    0.15    0.42
   0  16  -7    0.02    0.26
   0 -16  -7   -0.24    0.29
   0 -16  -6   19.99    1.92
   0 -16  -6   20.26    2.07
   0  16  -6   25.13    1.93
   0  16  -6   19.70    1.72
   0 -16  -5    0.50    0.48
   0  16  -5    0.59    0.82
   0  16  -5   -0.39    0.47
   0 -16  -5    0.29    0.51
   0 -16  -4   25.32    2.37
   0 -16  -4   25.57    2.29
   0  16  -4   23.53    1.97
   0  16  -4   27.20    2.04
   0  16  -3    0.48    0.62
   0  16  -3    0.09    0.27
   0 -16  -3   -1.12    0.82
   0 -16  -3   -0.28    0.53
   0  16  -2   34.46    2.34
   0  16  -2   29.97    2.20
   0 -16  -2   31.00    2.47
   0 -16  -2   34.44    2.73
   0 -16  -1    0.06    0.35
   0 -16  -1    0.39    0.39
   0  16  -1    0.17    0.49
   0  16  -1    1.25    0.91
   0 -16   0    1.88    0.52
   0 -16   0    4.03    0.92
   0  16   0    2.69    0.73
   0 -16   0    2.00    0.68
   0  16   0    2.08    0.46
   0 -16   1   -0.03    0.40
   0  16   1    0.08    0.24
   0 -16   1    0.01    0.39
   0  16   1    0.41    0.37
   0  16   2   32.05    2.30
   0  16   2   32.08    1.78
   0 -16   2   35.46    2.71
   0 -16   2   30.03    2.40
   0 -16   2   32.13    2.25
   0 -16   3   -0.29    0.50
   0  16   3   -0.09    0.27
   0 -16   3   -0.26    0.49
   0  16   3    0.35    0.47
   0 -16   3   -0.48    0.51
   0 -16   4   23.67    2.03
   0  16   4   25.71    1.59
   0 -16   4   25.42    1.85
   0 -16   4   22.98    2.05
   0  16   4   25.25    2.00
   0 -16   4   24.34    2.31
   0 -16   5   -0.10    0.44
   0  16   5    0.05    0.25
   0 -16   5    0.40    0.44
   0  16   5    0.64    0.45
   0 -16   5   -0.57    0.56
   0 -16   5    0.15    0.34
   0 -16   6   22.07    1.58
   0 -16   6   22.94    1.85
   0  16   6   25.13    1.90
   0 -16   6   21.83    2.07
   0  16   6   23.96    1.55
   0 -16   6   21.82    1.89
   0 -16   7    0.27    0.21
   0 -16   7   -0.20    0.34
   0  16   7    0.56    0.36
   0 -16   7   -0.19    0.41
   0 -16   7   -0.05    0.30
   0  16   7   -0.33    0.35
   0 -16   8   45.52    2.85
   0  16   8   51.30    2.20
   0 -16   8   50.27    2.57
   0  16   8   52.64    2.65
   0 -16   8   49.24    2.65
   0 -16   9   -0.81    0.38
   0  16   9   -0.06    0.32
   0  16   9   -0.45    0.33
   0 -16   9   -0.14    0.35
   0 -16  10   41.43    2.52
   0  16  10   43.49    2.25
   0  16  10   41.59    1.96
   0 -16  10   40.06    2.03
   0  16  10   42.14    1.91
   0 -16  11    0.08    0.19
   0 -16  11   -0.70    0.41
   0  16  11   -0.29    0.28
   0  16  11    0.08    0.31
   0  16  11    0.40    0.34
   0  16  12   10.05    1.03
   0  16  12    8.76    0.84
   0  16  12    8.31    0.87
   0 -16  12    8.89    1.06
   0 -16  13   -0.38    0.39
   0  16  13    0.14    0.24
   0  16  13    0.54    0.29
   0 -16  14   49.97    2.22
   0  17  -8    0.53    0.29
   0 -17  -7   45.45    2.62
   0  17  -7   43.61    2.04
   0 -17  -6   -0.43    0.43
   0 -17  -5   25.22    1.96
   0  17  -5   22.89    1.49
   0 -17  -4   -0.14    0.28
   0  17  -4   -0.30    0.27
   0 -17  -4    0.08    0.36
   0 -17  -3    8.19    1.08
   0  17  -3    7.40    0.89
   0 -17  -3    9.09    1.18
   0 -17  -2    0.26    0.27
   0 -17  -2    0.18    0.30
   0  17  -2   -0.25    0.26
   0  17  -1   67.63    2.77
   0 -17  -1   75.46    3.39
   0 -17  -1   78.65    3.23
   0  17   0    0.14    0.28
   0 -17   0   -0.01    0.29
   0 -17   1   75.67    3.29
   0 -17   1   76.73    2.99
   0  17   1   70.35    2.85
   0 -17   2    0.58    0.38
   0  17   2    0.00    0.33
   0 -17   2    0.25    0.26
   0  17   3    7.89    0.73
   0 -17   3    6.51    0.79
   0  17   3    8.20    0.96
   0 -17   3    8.22    1.02
   0  17   4    0.01    0.24
   0 -17   4   -0.23    0.34
   0 -17   4    0.47    0.23
   0 -17   5   27.74    1.73
   0  17   5   29.99    1.77
   0  17   6    0.41    0.30
   0 -17   6    0.21    0.25
   0 -17   7   45.56    2.02
   0  17   7   46.56    2.10
   0  17   8    0.02    0.26
  -1   0 -34   -0.05    0.29
  -1   0 -34    1.42    0.60
  -1   0 -34   -0.01    0.26
   1   0 -34    0.69    0.53
   1   0 -34    0.86    0.48
   1   0 -33    0.50    0.52
   1   0 -33   -0.23    0.32
  -1   0 -33    0.20    0.36
  -1   0 -33   -0.29    0.41
  -1   0 -33    0.15    0.45
   1   0 -33    0.52    0.74
  -1   0 -32    0.33    0.39
   1   0 -32    1.25    0.62
  -1   0 -32    0.64    0.44
   1   0 -32    0.31    0.41
   1   0 -32    0.86    0.61
  -1   0 -31    0.36    0.42
   1   0 -31    1.09    0.57
  -1   0 -31    0.50    0.61
   1   0 -31    0.93    0.86
  -1   0 -30    1.04    0.83
   1   0 -30    1.76    0.85
  -1   0 -30    2.09    1.09
   1   0 -30    2.05    0.99
  -1   0 -29   -0.67    0.78
   1   0 -29    0.34    0.93
  -1   0 -29    0.03    0.45
   1   0 -29    0.18    0.48
   1   0 -28    1.88    1.14
  -1   0 -28    1.84    1.08
   1   0 -28    0.68    0.78
  -1   0 -28    2.30    0.92
   1   0 -27    1.85    0.97
  -1   0 -27    1.00    0.89
   1   0 -27    1.00    0.91
  -1   0 -26    0.39    0.53
   1   0 -26    0.20    1.07
  -1   0 -25    0.99    0.95
   1   0 -25   -0.45    0.84
  -1   0 -25    1.46    1.69
  -1   0 -24   -4.09    4.84
  -1   0 -24   -2.10    3.40
   1   0 -24    0.14    0.64
  -1   0 -23   -3.60    4.36
   1   0 -23    1.36    1.01
  -1   0 -23    0.48    2.04
   1   0 -23    4.31    4.75
   1   0 -22    0.81    0.86
  -1   0 -22   -0.03    2.56
  -1   0 -22    3.06    3.42
   1   0 -22    3.21    4.04
   1   0 -22    1.74    0.96
   1   0 -21   -1.20    2.40
   1   0 -21    2.08    1.13
  -1   0 -21   -3.46    2.95
   1   0 -20   -0.93    2.65
   1   0 -20    3.44    2.12
  -1   0 -20    0.67    1.94
   1   0 -19    0.60    0.90
  -1   0 -19   -1.34    2.09
  -1   0 -19    1.38    0.91
   1   0 -19    2.63    2.82
  -1   0 -18    1.16    1.37
  -1   0 -18    2.34    2.37
  -1   0 -18   -1.01    1.87
   1   0 -18    1.28    1.71
   1   0 -18    1.73    1.18
   1   0 -17    1.85    1.63
  -1   0 -17    0.86    0.63
  -1   0 -17    1.06    1.66
   1   0 -17    0.99    1.08
  -1   0 -17    0.75    1.83
  -1   0 -17   -0.64    1.36
  -1   0 -16    0.15    1.49
   1   0 -16    1.00    0.91
  -1   0 -16   -0.06    0.65
  -1   0 -16    0.42    0.85
   1   0 -16    2.64    1.66
  -1   0 -16   -0.46    1.39
   1   0 -16    1.05    1.72
   1   0 -15    0.22    1.46
  -1   0 -15    0.50    0.97
  -1   0 -15    0.19    0.59
   1   0 -15    0.20    1.23
  -1   0 -15    0.52    1.37
  -1   0 -15    2.30    2.26
   1   0 -15    1.34    0.94
   1   0 -15    2.29    1.28
  -1   0 -15    0.49    0.75
   1   0 -15    1.17    0.95
   1   0 -14    6.81    3.29
  -1   0 -14    4.14    2.31
  -1   0 -14    7.03    2.93
  -1   0 -14    6.57    2.03
  -1   0 -14   14.55    3.94
   1   0 -14    7.21    2.26
   1   0 -14    9.69    2.61
   1   0 -14    6.40    3.45
  -1   0 -14    5.49    1.99
  -1   0 -13    1.30    1.07
   1   0 -13    1.74    0.95
   1   0 -13    2.39    1.57
  -1   0 -13    2.09    1.34
   1   0 -13    2.16    1.20
  -1   0 -13    1.07    1.47
   1   0 -13    1.51    1.14
   1   0 -13    4.43    2.08
  -1   0 -13    1.64    0.91
  -1   0 -13    1.23    1.29
   1   0 -12    1.74    1.10
  -1   0 -12    0.57    0.82
  -1   0 -12    1.22    1.02
   1   0 -12    1.72    1.19
  -1   0 -12    0.28    1.08
  -1   0 -12    0.48    0.89
  -1   0 -12    0.89    0.81
   1   0 -12    0.21    0.72
   1   0 -12    1.09    0.88
   1   0 -12    3.53    1.87
   1   0 -11    2.18    1.55
  -1   0 -11    3.65    1.27
  -1   0 -11    2.52    1.11
   1   0 -11    3.11    1.41
   1   0 -11    2.77    1.93
  -1   0 -11    2.22    1.47
  -1   0 -11    2.55    1.50
  -1   0 -11    3.14    1.63
   1   0 -11    3.13    1.41
  -1   0 -11    3.59    1.60
   1   0 -11    1.96    1.05
  -1   0 -10    2.42    0.94
   1   0 -10    1.83    0.91
  -1   0 -10    1.22    1.09
   1   0 -10    1.64    0.94
   1   0 -10    0.74    1.01
   1   0 -10    2.31    0.95
  -1   0 -10    1.55    1.27
  -1   0 -10    1.21    0.96
  -1   0 -10    2.95    1.00
  -1   0 -10    1.56    1.06
   1   0 -10    1.22    1.22
   1   0  -9    2.15    0.94
   1   0  -9    1.68    0.95
  -1   0  -9    2.45    1.12
  -1   0  -9    1.58    0.89
  -1   0  -9    3.19    1.12
   1   0  -9    1.84    1.01
   1   0  -9    2.87    1.26
  -1   0  -9    3.00    1.24
   1   0  -9    0.86    0.74
  -1   0  -9    2.18    1.13
  -1   0  -9    2.21    0.92
  -1   0  -8    0.60    0.51
  -1   0  -8    1.51    0.79
   1   0  -8    0.57    0.83
  -1   0  -8    1.48    0.67
   1   0  -8    0.34    0.48
   1   0  -8    0.30    0.38
   1   0  -8    0.71    0.62
  -1   0  -8    1.69    0.62
   1   0  -8    0.33    0.49
   1   0  -8    0.62    0.43
  -1   0  -8    1.00    0.44
  -1   0  -7    2.35    0.93
   1   0  -7    2.05    0.74
   1   0  -7    2.95    1.11
   1   0  -7    1.54    0.70
  -1   0  -7    1.82    0.79
  -1   0  -7    2.55    0.69
   1   0  -7    1.53    0.88
   1   0  -7    2.04    0.86
  -1   0  -7    3.49    0.87
   1   0  -7    2.53    0.87
  -1   0  -6    1.55    0.23
   1   0  -6    0.74    0.54
   1   0  -6    0.91    0.42
   1   0  -6    1.69    0.64
  -1   0  -6    2.21    0.66
  -1   0  -6    0.79    0.49
   1   0  -6    1.07    0.53
   1   0  -6    0.69    0.37
  -1   0  -5    1.73    0.68
   1   0  -5    0.97    0.55
   1   0  -5    1.42    0.67
   1   0  -5    1.32    0.56
   1   0  -5    1.24    0.44
  -1   0  -5    1.87    0.52
  -1   0  -4    8.41    0.66
   1   0  -4    2.05    0.67
  -1   0  -4    7.26    0.87
  -1   0  -4    3.69    0.46
  -1   0  -3    0.50    0.21
  -1   0  -3    1.98    0.36
  -1   0  -3    1.06    0.30
  -1   0  -3    1.84    0.39
  -1   0  -3    0.59    0.19
  -1   0  -2    4.44    0.57
  -1   0  -2    4.44    0.45
   1   0  -1    1.12    0.19
   1   0   0    0.29    0.12
   1   0   0    0.29    0.12
  -1   0   1    0.78    0.20
  -1   0   1    1.57    0.25
   1   0   2    0.16    0.13
  -1   0   2    0.48    0.18
  -1   0   2    0.12    0.13
   1   0   2    0.38    0.14
  -1   0   3    0.65    0.26
   1   0   3    0.42    0.19
   1   0   3   -0.07    0.26
  -1   0   3    0.50    0.28
  -1   0   3    1.17    0.36
   1   0   3    0.97    0.24
   1   0   4    0.50    0.23
  -1   0   4    0.54    0.30
  -1   0   4    0.70    0.33
   1   0   4    0.35    0.19
   1   0   4    0.97    0.41
  -1   0   4    1.75    0.42
   1   0   4    1.25    0.40
   1   0   5    0.99    0.34
  -1   0   5    1.44    0.49
   1   0   5    1.60    0.53
   1   0   5    1.23    0.61
  -1   0   5    1.70    0.55
  -1   0   5    2.01    0.53
  -1   0   5    2.76    0.36
  -1   0   6    0.94    0.21
   1   0   6    0.50    0.22
  -1   0   6    1.57    0.21
  -1   0   6    1.81    0.53
   1   0   6    0.57    0.55
  -1   0   6    0.53    0.44
  -1   0   7    3.37    0.38
  -1   0   7    1.89    0.65
  -1   0   7    2.97    0.88
   1   0   7    2.39    0.56
  -1   0   8    1.23    0.24
  -1   0   8    1.40    0.71
  -1   0   8    0.85    0.42
  -1   0   8    0.50    0.15
   1   0   8    1.53    0.44
  -1   0   9    2.56    0.88
   1   0   9    1.09    0.46
  -1   0   9    1.75    0.95
  -1   0  10    1.37    0.69
   1   0  10    1.65    0.75
  -1   0  10    1.35    0.70
   1   0  10    1.27    0.46
  -1   0  10    3.63    0.97
  -1   0  11    3.84    1.32
   1   0  11    2.28    0.68
  -1   0  11    3.05    1.01
   1   0  11    2.77    0.93
   1   0  12    2.50    1.00
  -1   0  12    2.90    0.91
   1   0  13    2.02    0.83
   1   0  13    1.05    0.67
  -1   0  13    2.45    1.13
  -1   0  14    6.16    1.84
   1   0  14   11.90    2.42
   1   0  14    6.79    1.70
   1   0  15    0.41    0.46
  -1   0  15    1.01    0.63
  -1   0  16    0.82    0.80
   1   0  16    0.74    0.99
  -1   0  17    3.34    1.34
   1   0  17    0.41    0.55
   1   0  18    2.16    1.37
  -1   0  18    0.73    0.54
   1   0  18    1.95    1.33
   1   0  19   -0.31    0.60
   1   0  19    1.59    1.34
  -1   0  19    2.70    1.32
  -1   0  20    2.68    1.59
   1   0  20    1.16    0.88
   1   0  20    1.03    1.11
  -1   0  21   -0.08    1.04
   1   0  21    1.01    1.34
  -1   0  21   -1.13    1.29
   1   0  21    2.26    1.43
  -1   0  22    2.00    0.68
  -1   0  22    3.11    1.78
  -1   0  22    2.13    0.96
   1   0  22    2.94    1.83
   1   0  22    3.06    1.78
  -1   0  22    2.55    1.04
   1   0  22    3.19    1.11
   1   0  22    1.98    0.68
  -1   0  22    2.12    0.91
  -1   0  22    2.76    0.89
   1   0  22    3.72    1.11
   1   0  23    1.81    0.70
  -1   0  23    2.36    1.88
   1   0  23    2.60    1.07
  -1   0  23    2.99    0.97
  -1   0  23    2.94    0.82
  -1   0  23    2.18    0.79
  -1   0  23    2.38    1.02
  -1   0  23    3.64    1.25
   1   0  23    2.06    1.03
  -1   0  24    1.11    0.65
   1   0  24    0.92    0.76
  -1   0  24    0.25    1.22
  -1   0  24    0.04    0.32
   1   0  24    0.71    0.64
  -1   0  24    0.49    0.47
  -1   0  24    0.71    0.63
   1   0  24    0.47    0.61
  -1   0  25   -0.19    0.62
  -1   0  25    0.35    0.41
   1   0  25    0.44    0.76
   1   0  25    1.37    0.53
  -1   0  25    0.67    0.65
  -1   0  25    0.76    0.57
   1   0  25    0.87    0.56
   1   0  26   -0.02    0.52
   1   0  26    0.24    0.54
  -1   0  26    0.55    0.83
  -1   0  26    1.66    0.61
  -1   0  26    0.60    0.55
  -1   0  26    0.18    0.35
   1   0  27    0.15    0.56
  -1   0  27    1.11    0.71
  -1   0  27    1.99    0.93
   1   0  28    0.33    0.58
  -1   0  28    2.06    1.01
   1   0  29   -0.39    0.42
  -1   0  29    0.00    0.51
  -1   0  30    0.63    0.53
   1   0  30    1.59    0.94
   1   0  30    1.10    0.85
  -1   0  30    1.33    0.94
   1   0  31    1.31    0.50
  -1   0  31    1.69    0.89
  -1   0  31    0.26    0.45
   1   0  31    2.20    1.00
  -1   0  32    0.48    0.46
  -1   0  32    1.02    0.64
   1   0  32    0.63    0.57
   1   0  32    0.21    0.37
   1   0  33   -0.04    0.38
  -1   0  33    0.22    0.28
   1   0  33    0.54    0.48
  -1   0  33    0.36    0.30
  -1   0  34   -0.37    0.45
   1   0  34    0.09    0.39
   1   0  34   -0.06    0.32
  -1  -1 -34    0.80    0.44
  -1   1 -34    1.59    0.59
   1   1 -34    2.38    0.69
  -1  -1 -34    1.31    0.64
   1  -1 -34    2.06    0.72
  -1  -1 -34    1.75    0.69
   1  -1 -34    1.14    0.59
  -1   1 -34    1.54    0.56
  -1  -1 -33   18.81    1.80
   1   1 -33   15.91    1.69
  -1   1 -33   20.57    2.05
   1   1 -33   18.25    1.92
  -1  -1 -33   19.86    2.10
   1  -1 -33   18.30    1.85
  -1   1 -33   15.52    1.68
   1   1 -33   18.13    1.72
   1  -1 -33   17.85    1.90
  -1   1 -33   19.52    2.08
  -1  -1 -32   18.96    2.22
   1   1 -32   15.40    1.78
  -1  -1 -32   17.37    1.96
   1  -1 -32   17.81    2.09
   1  -1 -32   16.28    1.88
  -1   1 -32   16.47    2.02
  -1   1 -32   17.68    2.06
   1   1 -32   13.27    1.69
   1   1 -32   15.81    1.99
  -1   1 -32   16.26    1.87
  -1   1 -31    2.92    0.81
   1   1 -31    3.50    1.01
  -1  -1 -31    4.26    1.16
   1  -1 -31    5.68    1.39
   1   1 -31    3.77    1.00
  -1  -1 -31    4.19    1.02
  -1   1 -31    3.68    0.98
   1  -1 -31    3.61    0.94
   1   1 -31    4.17    1.03
  -1  -1 -30   35.82    3.52
  -1  -1 -30   32.19    3.16
   1  -1 -30   31.92    3.07
   1   1 -30   25.68    2.46
  -1   1 -30   27.28    2.76
  -1   1 -30   26.56    2.45
   1  -1 -30   31.79    3.16
   1   1 -30   25.04    2.59
  -1   1 -29    2.67    0.89
   1   1 -29    2.34    0.79
  -1   1 -29    2.35    0.83
   1   1 -29    2.43    0.90
  -1  -1 -29    3.66    1.31
   1  -1 -29    3.55    1.28
  -1  -1 -29    2.72    1.09
   1  -1 -29    2.00    0.88
   1   1 -28    9.86    1.68
   1  -1 -28   11.19    2.00
  -1   1 -28    9.71    1.68
   1  -1 -28   10.29    1.97
   1   1 -28    9.44    1.70
  -1   1 -28   10.62    1.91
  -1  -1 -28   13.74    2.41
   1  -1 -27   52.49    4.42
  -1   1 -27   48.44    3.82
   1  -1 -27   47.45    4.33
  -1   1 -27   53.19    4.37
   1   1 -27   48.16    4.10
   1   1 -27   47.95    3.94
  -1  -1 -27   47.19    4.44
   1   1 -26   39.37    3.88
  -1  -1 -26   37.19    8.64
   1  -1 -26   32.61    3.75
   1   1 -26   35.77    3.55
  -1   1 -26   37.53    3.51
  -1   1 -26   43.87    4.15
   1  -1 -25   26.00    7.45
  -1  -1 -25   25.89    7.58
   1   1 -25   23.93    3.03
   1  -1 -25   18.96    2.93
   1   1 -25   29.06    3.57
  -1  -1 -25   22.04    6.07
  -1   1 -25   26.17    3.35
  -1   1 -25   25.12    2.96
  -1  -1 -24  193.21   20.21
   1  -1 -24  177.48    8.85
  -1   1 -24  265.83   19.89
   1  -1 -24  212.20   20.66
   1   1 -24  261.30    9.91
  -1   1 -24  259.30    9.67
   1   1 -24  279.17   10.70
   1  -1 -23   85.32    6.13
  -1   1 -23  126.00   13.83
   1  -1 -23   93.18   13.67
   1   1 -23  117.78    6.71
  -1  -1 -23   83.55   13.08
  -1   1 -23  112.20    6.48
  -1   1 -22  155.80   15.25
   1   1 -22  166.51    7.98
  -1  -1 -22  138.43   15.43
  -1   1 -22  162.99    7.85
   1  -1 -22  130.35    7.37
   1   1 -22  165.01   12.20
  -1   1 -22  183.38   19.07
   1  -1 -22  140.41   16.09
   1   1 -21   75.14   11.81
   1  -1 -21   63.61    7.40
  -1  -1 -21   50.84    9.04
   1   1 -21   57.15    6.77
  -1  -1 -21   45.46    8.56
   1  -1 -21   42.57    8.43
  -1   1 -21   49.87    9.88
  -1   1 -21   46.58    8.44
   1  -1 -20   77.90    7.96
  -1   1 -20   62.54    6.59
   1   1 -20   53.65    8.13
   1   1 -20   72.24   11.45
  -1   1 -20   56.50    9.06
   1   1 -20   69.01    7.33
  -1  -1 -20   52.48    8.71
  -1  -1 -20   69.26    9.75
   1  -1 -20   54.61    9.19
  -1   1 -20   66.66   11.17
  -1  -1 -19  202.66   15.68
   1   1 -19  188.85   15.33
   1   1 -19  232.92   19.86
  -1  -1 -19  201.58   15.51
  -1  -1 -19  202.92   14.58
   1  -1 -19  198.20   16.43
  -1   1 -19  178.45   15.72
  -1   1 -19  205.86   11.29
   1   1 -19  239.70   12.88
   1  -1 -19  199.90   15.74
  -1   1 -19  174.21   17.36
   1  -1 -19  261.90   14.03
  -1   1 -18  220.30   11.34
  -1  -1 -18  235.86   14.70
  -1  -1 -18  231.05   15.79
   1  -1 -18  214.10   15.07
  -1   1 -18  208.67   18.19
  -1  -1 -18  222.40   13.59
   1  -1 -18  210.46    6.82
  -1  -1 -18  232.46   15.54
   1   1 -18  256.07   12.95
  -1  -1 -18  258.01   12.00
   1  -1 -18  275.11   13.71
   1  -1 -18  222.41   16.52
   1   1 -18  224.27   19.00
  -1  -1 -17   38.43    5.15
  -1   1 -17   40.98    7.59
   1   1 -17   43.56    5.18
   1  -1 -17   48.53    5.69
   1  -1 -17   38.27    5.89
  -1  -1 -17   37.08    5.74
   1   1 -17   37.65    7.53
   1  -1 -17   33.58    2.52
  -1  -1 -17   36.82    4.32
   1  -1 -17   36.70    5.93
  -1   1 -17   39.62    4.65
   1  -1 -17   35.54    6.24
  -1  -1 -17   41.35    5.88
  -1  -1 -17   36.39    5.96
  -1  -1 -16  279.46   12.97
   1  -1 -16  264.24   15.38
  -1   1 -16  234.27   17.31
  -1  -1 -16  286.21   14.41
   1  -1 -16  252.32    6.53
   1   1 -16  247.31   18.21
   1  -1 -16  306.08   13.49
   1   1 -16  278.72   12.48
  -1  -1 -16  284.93   11.42
  -1  -1 -16  306.28   15.41
   1  -1 -16  246.09   13.94
  -1  -1 -16  301.14   15.22
   1  -1 -16  289.47   13.51
   1  -1 -16  272.49   14.74
  -1   1 -16  256.50   11.19
   1  -1 -15   54.91    5.48
  -1  -1 -15   63.23    6.60
   1   1 -15   51.50    5.12
  -1   1 -15   53.17    4.91
   1  -1 -15   54.34    6.49
  -1  -1 -15   57.12    6.04
   1  -1 -15   49.17    5.97
   1  -1 -15   56.26    5.64
  -1  -1 -15   57.48    5.39
  -1  -1 -15   52.62    5.72
  -1  -1 -15   54.94    5.99
  -1   1 -15   43.99    7.55
   1  -1 -15   47.93    5.77
  -1  -1 -15   52.72    4.76
   1  -1 -15   47.05    2.63
   1   1 -15   44.68    7.68
  -1   1 -14  143.22   11.94
  -1  -1 -14  180.45   10.08
  -1   1 -14  151.93    8.11
   1  -1 -14  179.73   10.12
   1  -1 -14  166.45    9.77
  -1  -1 -14  171.36    9.74
   1   1 -14  126.59   11.79
  -1   1 -14  142.23   11.85
   1   1 -14  164.17    8.79
  -1  -1 -14  167.41    8.06
  -1  -1 -14  168.88    9.50
   1  -1 -14  173.81    9.11
   1  -1 -14  177.67    9.38
  -1  -1 -14  169.84    8.59
   1  -1 -14  174.65   10.59
  -1  -1 -14  186.79   10.30
   1  -1 -13 1508.32   27.50
  -1   1 -13 1316.28   33.74
   1   1 -13 1191.83   33.98
  -1   1 -13 1396.35   23.02
  -1  -1 -13 1523.89   23.84
   1  -1 -13 1511.48   25.20
  -1  -1 -13 1485.09   23.24
   1   1 -13 1533.78   26.06
   1  -1 -13 1453.80   25.72
  -1  -1 -13 1565.75   27.45
  -1  -1 -13 1503.61   27.40
   1  -1 -13 1610.52   29.47
   1  -1 -13 1603.26   28.45
  -1  -1 -13 1599.32   27.93
   1  -1 -13 1514.78   27.44
  -1   1 -13 1296.15   33.61
  -1  -1 -13 1539.94   26.59
  -1  -1 -12  118.69    7.21
  -1   1 -12  100.60    8.77
   1  -1 -12  118.93    6.56
   1  -1 -12  131.71    7.42
  -1   1 -12  105.21    9.09
  -1  -1 -12  113.17    5.98
  -1  -1 -12  128.43    7.40
   1  -1 -12  126.05    7.35
   1   1 -12  131.13    7.31
   1  -1 -12  133.60    7.79
  -1  -1 -12  119.63    6.22
   1   1 -12   92.62    8.93
   1  -1 -12  127.38    7.29
  -1  -1 -12  119.02    6.95
   1  -1 -12  114.59    6.79
  -1   1 -12  115.47    6.32
  -1  -1 -12  124.63    7.16
  -1  -1 -11  491.69   12.03
  -1  -1 -11  513.63   13.31
  -1  -1 -11  513.88   13.26
  -1  -1 -11  510.11   13.68
  -1   1 -11  447.17   17.28
   1  -1 -11  530.38   13.77
  -1  -1 -11  501.13   11.85
   1  -1 -11  543.53   13.88
   1   1 -11  427.64   17.86
  -1  -1 -11  488.10   11.56
  -1   1 -11  444.83   17.25
   1   1 -11  528.71   13.96
   1  -1 -11  488.86   13.06
   1  -1 -11  537.15   13.87
   1  -1 -11  535.68   14.45
  -1   1 -11  492.11   12.57
  -1   1 -11  457.17   16.31
   1  -1 -10  493.58   12.29
   1  -1 -10  484.92   12.20
  -1  -1 -10  439.27   11.36
   1  -1 -10  487.80   12.05
  -1   1 -10  434.58   14.97
  -1  -1 -10  444.43   10.71
  -1   1 -10  450.76   11.53
  -1  -1 -10  463.79   11.75
   1  -1 -10  458.72   11.81
   1   1 -10  388.73   15.95
  -1  -1 -10  448.58   10.49
  -1   1 -10  422.42   15.64
   1   1 -10  491.43   12.81
  -1   1 -10  415.63   15.29
   1  -1 -10  486.80   12.57
   1   1  -9   20.73    3.47
   1  -1  -9   30.27    2.86
  -1  -1  -9   28.18    2.47
  -1  -1  -9   27.17    2.67
  -1   1  -9   30.07    2.82
   1  -1  -9   28.48    2.70
  -1   1  -9   28.58    3.81
   1  -1  -9   28.60    2.85
  -1   1  -9   25.31    2.86
  -1   1  -9   26.30    3.62
   1   1  -9   29.93    3.07
  -1  -1  -9   26.29    2.48
  -1   1  -9   26.24    3.62
  -1   1  -8  345.83    9.10
  -1  -1  -8  330.58    7.79
   1  -1  -8  358.03    8.94
  -1  -1  -8  332.94    8.02
  -1   1  -8  301.02   11.30
   1  -1  -8  335.10    8.80
  -1   1  -8  287.61    8.91
   1  -1  -8  353.35    8.77
  -1   1  -8  310.60   11.70
   1   1  -8  288.48   12.03
  -1  -1  -8  333.29    7.90
  -1   1  -8  315.71    3.30
   1   1  -8  365.75    9.97
   1   1  -8  290.21    4.97
  -1  -1  -8  338.52    8.66
  -1   1  -8  314.97   11.26
   1   1  -7  370.64    5.73
  -1  -1  -7  377.01    7.81
   1  -1  -7  377.11    8.52
  -1   1  -7  393.78    9.10
   1  -1  -7  389.79    8.79
  -1   1  -7  361.69    3.79
  -1   1  -7  343.70   11.19
  -1   1  -7  356.61   11.29
   1  -1  -7  383.34    8.40
  -1   1  -7  316.79    8.61
   1   1  -7  408.30    9.93
  -1  -1  -7  365.20    7.65
  -1   1  -6  590.41   13.68
  -1  -1  -6  595.39    8.84
  -1   1  -6  630.39   10.72
  -1  -1  -6  618.98    9.29
   1   1  -6  639.67    7.30
  -1  -1  -6  638.12    8.78
   1  -1  -6  596.39    9.59
  -1   1  -6  593.05    8.20
  -1  -1  -6  626.16    9.42
  -1  -1  -5 1409.88   12.40
  -1  -1  -5 1361.09   13.17
   1   1  -5 1422.71   10.74
  -1   1  -5 1339.85   11.74
  -1   1  -5 1307.18   19.25
  -1  -1  -5 1365.84   13.04
  -1   1  -5 1447.39   15.27
   1   1  -4  959.88    8.51
  -1   1  -4  981.07   11.59
  -1  -1  -4  911.87    9.90
  -1  -1  -4  885.55    9.42
  -1   1  -4  909.97    9.00
   1   1  -3   65.20    2.14
  -1   1  -3   64.64    2.72
  -1   1  -3   61.67    2.15
  -1  -1  -3   64.38    2.40
   1   1  -2  983.51    8.28
   1   1  -2  954.92    9.71
  -1   1  -2  888.01    9.56
   1   1  -1 4742.01   20.19
   1  -1  -1 4694.28   17.88
   1   1   0  451.99    5.43
   1   1   0  430.71    5.32
  -1  -1   0  418.97    5.24
   1  -1   0  443.67    3.99
  -1  -1   0  480.97    4.52
  -1  -1   0  416.73    5.12
   1   1   0  463.86    4.45
   1   1   1 4797.58   15.38
  -1  -1   1 4999.69   19.79
   1   1   1 4762.28   20.60
   1   1   1 4850.90   19.48
   1   1   1 4657.28   17.93
   1   1   1 5012.95   23.96
  -1  -1   1 5012.36   22.15
   1   1   2  855.06    7.42
   1   1   2  853.96    9.50
   1   1   2  870.88    9.73
   1   1   2  862.17    8.99
   1   1   2  831.98    7.55
  -1   1   2  834.32    8.95
   1  -1   2  903.92    8.51
  -1  -1   2  932.48    7.82
   1   1   2  862.87    7.71
   1  -1   3   52.05    2.72
  -1   1   3   59.58    2.13
   1   1   3   67.82    2.93
   1   1   3   56.01    1.99
   1   1   3   54.58    2.49
  -1  -1   3   59.61    3.36
   1   1   3   66.23    2.95
   1   1   3   59.31    2.26
   1   1   3   65.83    2.01
  -1  -1   3   60.75    2.00
  -1   1   3   58.19    2.51
   1   1   3   61.51    2.55
  -1  -1   4  978.42    8.33
  -1  -1   4 1013.44   13.97
   1   1   4 1021.30    8.05
  -1   1   4  942.53    9.07
   1  -1   4  976.61   13.15
   1   1   4 1001.16   10.64
   1   1   4  995.27   11.14
  -1   1   4  990.44   11.39
   1   1   4 1055.72   12.89
  -1  -1   5 1431.05   10.40
   1  -1   5 1609.88   17.03
   1   1   5 1331.07   14.84
   1   1   5 1480.74   14.43
  -1   1   5 1427.45   11.74
  -1  -1   5 1592.41   17.93
   1   1   5 1439.80   14.42
   1   1   5 1447.89    9.55
   1   1   5 1597.47   17.25
  -1   1   6  644.52    8.36
   1   1   6  641.06   10.31
   1   1   6  605.52    5.98
  -1  -1   6  636.60    9.04
  -1  -1   6  704.11   11.98
  -1  -1   6  651.43    7.05
   1   1   6  696.94   12.21
   1  -1   6  721.55   11.38
   1   1   6  640.72   10.08
  -1   1   6  630.64    6.82
  -1  -1   7  406.10    7.90
   1   1   7  404.55    8.81
  -1   1   7  402.10    7.06
  -1  -1   7  445.99    9.93
   1  -1   7  444.08    9.07
  -1   1   7  370.92    3.88
   1   1   7  389.80    8.28
  -1   1   7  375.46    5.87
  -1  -1   7  407.16    5.77
   1   1   7  378.52    4.55
  -1  -1   8  359.88    5.56
   1  -1   8  377.79    8.73
   1   1   8  327.92    3.98
   1   1   8  360.01    8.94
  -1   1   8  339.84    3.50
  -1  -1   8  365.91    8.19
   1   1   8  357.01    8.41
  -1  -1   8  365.81    9.30
  -1   1   8  354.53    7.98
  -1   1   8  366.70    9.05
  -1   1   8  334.24    6.09
   1  -1   9   30.23    2.76
  -1  -1   9   27.88    2.37
  -1  -1   9   30.96    1.67
  -1   1   9   30.13    1.97
  -1  -1   9   27.25    2.73
   1   1   9   30.70    2.59
   1  -1   9   29.75    2.60
  -1   1   9   30.34    2.50
   1   1   9   33.44    2.96
  -1   1   9   29.16    2.75
  -1   1  10  477.48   11.77
  -1  -1  10  471.40   11.43
  -1  -1  10  446.79   10.17
  -1   1  10  464.42   10.47
   1   1  10  458.20   10.51
   1  -1  10  463.47   10.66
  -1  -1  10  482.78    6.82
   1   1  10  475.48   11.12
   1   1  10  485.10   11.72
  -1   1  10  467.73    9.95
   1  -1  10  467.25   11.38
  -1   1  10  448.49    8.17
   1   1  10  422.54    6.53
  -1   1  11  484.59    9.05
  -1  -1  11  477.09   12.00
  -1   1  11  528.10   12.96
  -1   1  11  506.57   11.06
   1  -1  11  473.02   11.29
   1   1  11  517.86   12.73
   1   1  11  542.31   12.47
   1   1  11  502.95   11.56
   1   1  11  465.21    6.82
   1  -1  11  501.33   12.41
  -1  -1  11  498.69   11.34
  -1   1  11  520.58   11.80
   1   1  12  118.74    6.46
   1   1  12  120.97    6.25
  -1   1  12  109.37    4.53
  -1  -1  12  113.70    5.74
   1  -1  12  117.30    4.39
   1  -1  12  116.92    6.28
  -1   1  12  127.58    6.18
   1   1  12  113.50    5.76
  -1   1  12  119.41    6.55
  -1   1  12  118.93    5.72
   1   1  13 1489.04   21.86
   1   1  13 1452.90   23.81
   1   1  13 1546.90   27.22
   1   1  13 1494.81   23.05
   1  -1  13 1528.08   22.00
  -1  -1  13 1446.03   21.79
  -1   1  13 1468.87   21.34
  -1   1  13 1513.34   24.48
   1  -1  13 1491.43   23.66
   1  -1  14  165.95    7.52
  -1   1  14  162.82    7.44
   1   1  14  171.17    9.50
   1   1  14  158.02    7.27
  -1  -1  14  161.64    7.65
   1   1  14  158.94    8.01
  -1   1  14  164.81    8.53
   1  -1  14  163.74    8.06
   1  -1  15   52.31    4.43
  -1  -1  15   51.25    4.58
   1   1  15   54.80    4.80
  -1   1  15   54.49    4.60
   1   1  15   58.48    5.82
   1  -1  15   52.11    4.83
   1  -1  16  290.37   10.74
   1   1  16  289.34   13.50
   1  -1  16  290.48   11.86
   1   1  16  292.89   11.70
  -1  -1  16  276.57   11.05
  -1   1  16  281.61   11.08
  -1  -1  17   42.23    4.52
   1   1  17   37.10    4.36
  -1   1  17   44.58    4.55
   1  -1  17   39.16    4.48
   1   1  17   43.64    5.55
   1  -1  18  243.90   11.84
   1   1  18  243.32   13.53
  -1   1  18  251.59   11.32
   1   1  18  229.86   11.28
  -1   1  18  252.91   13.11
  -1  -1  18  250.26   11.45
  -1   1  19  232.83   13.17
  -1   1  19  234.16   11.39
  -1  -1  19  237.13   11.73
   1   1  19  226.77   13.69
   1   1  19  219.52   11.35
   1  -1  19  221.42   11.66
   1   1  20   62.76    6.26
  -1   1  20   61.61    7.07
  -1   1  20   70.47    6.45
   1   1  20   68.27    7.75
   1  -1  20   67.78    6.60
  -1  -1  20   63.22    6.31
  -1   1  21   53.94    5.94
   1  -1  21   49.13    5.81
   1   1  21   48.51    6.83
  -1  -1  21   59.67    6.37
   1   1  21   43.46    5.48
   1  -1  21   59.21    7.64
   1  -1  22  141.13    5.51
  -1   1  22  164.15    5.83
  -1   1  22  162.93    5.46
   1  -1  22  154.22   10.62
  -1  -1  22  168.25   11.11
   1  -1  22  212.30    8.01
  -1  -1  22  137.55    5.36
  -1  -1  22  135.34    4.49
   1  -1  22  137.41    5.35
  -1   1  22  172.01   10.94
   1   1  22  162.37   12.72
   1   1  22  156.31    5.61
  -1   1  22  161.40    5.75
   1   1  22  127.53    4.64
   1  -1  22  168.45   13.20
   1   1  22  173.91    6.02
  -1   1  22  157.36    5.07
  -1  -1  22  161.17    5.70
  -1  -1  22  154.70    5.00
  -1   1  23  101.51    4.67
  -1   1  23  111.56    9.05
   1   1  23  105.75    4.88
  -1  -1  23   90.14    4.42
   1  -1  23   91.02    4.47
  -1  -1  23  105.52    9.00
  -1  -1  23   93.88    3.85
  -1  -1  23  103.83    4.71
  -1   1  23  102.32    4.68
  -1   1  23  101.50    4.16
   1  -1  23   83.79    4.24
   1   1  23   97.79    4.52
   1   1  23   86.37    3.85
  -1  -1  23   98.73    4.08
  -1  -1  24  229.20   13.54
   1   1  24  174.34    5.55
  -1  -1  24  189.36    5.54
  -1   1  24  206.64    6.09
  -1   1  24  218.82   12.93
  -1   1  24  207.79    6.74
  -1  -1  24  203.32    5.99
   1   1  24  224.26    7.14
  -1   1  24  211.66    6.76
   1  -1  24  279.87    9.47
   1   1  24  217.52    6.88
  -1  -1  24  190.33    6.57
  -1  -1  24  235.76    7.28
  -1  -1  24  289.74    9.52
   1  -1  24  188.44    6.46
  -1  -1  25   18.62    2.08
  -1   1  25   18.30    1.86
  -1   1  25   19.18    1.99
   1  -1  25   28.42    3.03
   1   1  25   19.02    2.10
  -1   1  25   21.33    2.23
   1   1  25   21.32    2.23
  -1  -1  25   22.64    2.25
  -1  -1  25   22.56    4.29
  -1   1  25   20.29    4.02
  -1  -1  25   31.14    3.12
   1   1  26   31.21    2.65
   1   1  26   41.92    3.79
  -1   1  26   31.46    2.64
  -1  -1  26   31.33    2.68
  -1  -1  26   31.42    5.16
  -1   1  26   26.68    2.18
   1  -1  26   39.65    3.56
   1   1  26   30.50    2.60
  -1  -1  26   39.52    3.54
   1   1  27   51.11    4.12
  -1  -1  27   52.96    4.09
  -1   1  27   31.67    2.34
   1   1  27   38.07    2.88
   1   1  27   41.12    3.00
  -1   1  27   41.56    2.96
  -1  -1  27   45.21    3.21
   1  -1  27   46.91    3.86
   1   1  28    8.26    1.63
  -1  -1  28    9.37    1.72
  -1  -1  28   13.33    1.94
  -1   1  28    8.42    1.36
   1  -1  28   13.77    2.24
  -1   1  28   10.32    1.78
   1  -1  28   12.28    1.94
   1   1  28    7.89    1.35
  -1   1  29    4.29    1.29
   1   1  29    4.06    1.12
  -1  -1  29    2.88    0.87
  -1  -1  29    2.63    0.94
   1  -1  29    2.45    1.05
   1  -1  29    2.48    1.04
  -1  -1  29    2.77    1.19
  -1  -1  30   27.42    2.66
   1   1  30   30.64    3.02
  -1  -1  30   31.14    3.14
   1  -1  30   30.31    2.88
  -1   1  30   33.94    3.04
   1  -1  30   29.44    3.01
   1   1  31    5.61    1.36
  -1  -1  31    5.09    1.13
  -1   1  31    5.48    1.22
   1  -1  31    4.16    1.00
   1   1  31    4.86    1.11
   1  -1  31    3.39    1.00
  -1  -1  31    4.41    1.16
   1  -1  32   16.10    2.01
  -1   1  32   17.60    2.07
  -1   1  32   16.36    1.88
   1  -1  32   15.21    1.80
  -1  -1  32   16.32    1.96
   1   1  32   15.84    1.96
   1   1  32   17.35    1.97
   1   1  33   19.59    2.03
  -1  -1  33   19.42    1.99
   1   1  33   17.62    1.80
   1  -1  33   19.04    2.03
   1  -1  33   17.39    1.75
  -1   1  33   17.93    1.79
  -1   1  33   19.80    1.99
   1   1  34    0.83    0.49
  -1   1  34    1.90    0.61
  -1  -1  34    1.19    0.55
   1   1  34    1.63    0.58
  -1   1  34    0.63    0.26
   1  -1  34    1.69    0.66
   1   2 -34    1.86    0.57
  -1   2 -34    2.85    0.69
  -1  -2 -34    2.78    0.69
   1  -2 -34    1.92    0.68
  -1   2 -34    2.79    0.79
   1  -2 -34    3.01    0.78
  -1  -2 -33   71.31    4.17
   1  -2 -33   62.50    3.52
  -1   2 -33   58.95    3.46
   1  -2 -33   64.44    3.75
   1   2 -33   47.58    2.73
  -1   2 -33   56.67    3.22
  -1  -2 -33   65.84    3.57
   1   2 -33   52.46    3.14
  -1   2 -32    9.60    1.46
   1  -2 -32   10.28    1.65
  -1  -2 -32   11.35    1.89
  -1   2 -32    7.57    1.22
   1   2 -32   10.38    1.43
   1   2 -32    7.17    1.23
  -1   2 -32   10.55    1.53
   1  -2 -32   14.08    1.94
  -1  -2 -32   12.24    1.72
   1   2 -32    9.97    1.57
   1  -2 -31   11.05    1.89
  -1   2 -31    4.78    1.08
   1  -2 -31    8.35    1.73
  -1   2 -31    7.90    1.51
  -1   2 -31    7.00    1.44
  -1  -2 -31    9.06    1.65
   1   2 -31    5.84    1.19
   1   2 -31    6.58    1.28
   1   2 -31    8.90    1.58
  -1  -2 -31   11.97    2.06
   1   2 -30   20.32    2.11
   1   2 -30   26.12    2.77
   1  -2 -30   31.53    3.37
   1  -2 -30   27.86    3.07
  -1  -2 -30   32.37    3.61
  -1  -2 -30   32.96    3.39
   1   2 -30   24.65    2.53
  -1   2 -30   22.90    2.36
   1   2 -30   19.36    2.15
  -1   2 -29    4.88    1.13
   1   2 -29    6.19    1.25
  -1   2 -29    4.71    1.15
   1  -2 -29    6.61    1.71
   1  -2 -29    6.18    1.44
   1  -2 -29    8.16    1.80
   1   2 -29    4.32    1.18
  -1  -2 -29    8.61    2.02
   1   2 -28   12.60    1.86
  -1   2 -28   15.25    2.20
   1  -2 -28   13.88    2.44
   1  -2 -28   16.08    2.66
   1   2 -28   12.25    1.94
  -1  -2 -28   12.47    2.39
  -1   2 -28   11.69    1.78
  -1   2 -27    1.07    0.78
  -1   2 -27    0.86    0.64
   1  -2 -27    1.98    1.34
   1   2 -27    2.37    0.98
   1   2 -27    2.25    0.83
  -1   2 -26   38.03    3.34
   1  -2 -26   39.24    9.40
  -1   2 -26   39.33    3.70
   1  -2 -26   33.62    3.96
  -1  -2 -26   24.65    7.18
   1   2 -26   38.19    3.46
  -1  -2 -26   39.13    9.50
   1   2 -26   38.11    3.64
   1  -2 -25   57.26    5.13
   1  -2 -25   50.92   10.09
   1   2 -25   75.81    4.93
  -1   2 -25   80.90    5.44
  -1  -2 -25   59.24   11.39
   1   2 -25   77.24    5.39
  -1   2 -25   72.69    4.74
   1   2 -24   74.19    5.25
  -1   2 -24   64.28    4.52
   1  -2 -24   48.28   10.05
  -1  -2 -24   54.31   10.40
   1  -2 -24   45.90    4.54
  -1   2 -24   71.66    5.23
   1   2 -24   66.91    4.72
  -1   2 -23    2.54    2.45
  -1   2 -23    2.16    1.31
  -1   2 -23    4.06    1.42
  -1  -2 -23    1.00    0.83
  -1  -2 -23   -1.37    2.37
   1   2 -23    2.28    1.15
   1   2 -23    0.42    0.48
   1  -2 -23    2.36    2.63
   1  -2 -23    0.98    1.03
  -1   2 -22  165.53    7.38
   1   2 -22  164.01    7.52
  -1   2 -22  174.80   15.48
   1  -2 -22  136.68   15.07
   1   2 -22  182.93    8.47
  -1   2 -22  184.33    8.52
   1  -2 -22  125.43    7.04
  -1  -2 -22  132.55   14.56
  -1  -2 -22  127.06   13.89
   1   2 -21   82.02    8.46
   1  -2 -21   73.34   10.49
  -1  -2 -21   76.02   10.44
  -1   2 -21   79.85    7.97
   1   2 -21  110.26    6.48
  -1   2 -21  107.64   12.19
  -1  -2 -21   76.32   10.20
   1  -2 -21   69.54    9.76
   1   2 -21   93.95    5.65
  -1   2 -20    6.12    3.50
   1  -2 -20    8.50    2.84
   1  -2 -20    7.43    1.47
   1  -2 -20    7.76    2.95
   1  -2 -20    6.55    3.17
   1   2 -20    7.97    2.65
  -1  -2 -20    8.25    3.64
  -1  -2 -20    4.09    1.94
  -1   2 -20    6.44    2.32
  -1  -2 -20   10.90    4.02
  -1  -2 -19  116.76   10.96
  -1   2 -19   98.44    8.11
   1  -2 -19  109.42   11.14
   1  -2 -19  105.76   10.56
   1  -2 -19  144.31   10.86
  -1  -2 -19  123.64   10.77
  -1  -2 -19  117.98    9.95
   1   2 -19  118.86    9.43
   1   2 -19  139.95   12.55
  -1  -2 -19  106.97   10.56
   1  -2 -19  104.93    4.72
  -1   2 -19  116.81   12.27
   1  -2 -19  103.63   10.26
  -1  -2 -18  131.30    9.78
   1  -2 -18  117.39   10.32
  -1   2 -18  112.31    8.44
   1  -2 -18  151.89   10.74
   1  -2 -18  116.35   10.25
   1  -2 -18  118.36    4.66
  -1  -2 -18  134.81   10.62
   1  -2 -18  118.05   10.66
   1   2 -18  123.50    9.08
   1   2 -18  151.11   12.74
  -1  -2 -18  128.54   10.74
  -1   2 -18  130.35   12.90
  -1  -2 -18  136.05   10.92
  -1   2 -18  154.13   15.82
   1  -2 -17  133.01    9.69
   1   2 -17  119.45   11.05
   1   2 -17  111.67    8.41
   1  -2 -17  115.46    9.35
   1  -2 -17  108.36    9.56
  -1   2 -17  114.57   11.65
  -1   2 -17  100.74    7.72
   1  -2 -17  102.83    4.10
  -1  -2 -17  109.68    8.84
  -1   2 -17  117.97   13.46
   1  -2 -17  107.07    9.09
  -1  -2 -17  115.32    9.31
  -1  -2 -17  114.48    8.42
  -1  -2 -17  117.61    9.57
  -1  -2 -17  115.60    9.26
  -1   2 -16    5.56    3.88
  -1  -2 -16    7.69    2.01
  -1  -2 -16    8.84    2.33
  -1  -2 -16    9.56    2.52
   1  -2 -16   13.87    2.83
   1  -2 -16    9.88    2.58
  -1   2 -16    8.14    3.13
   1  -2 -16    9.77    2.50
   1  -2 -16   10.19    2.75
   1   2 -16    7.83    2.83
   1   2 -16   12.71    4.33
  -1  -2 -16    9.61    2.29
   1  -2 -16    6.88    2.23
   1  -2 -16    9.67    2.53
  -1   2 -16    7.01    1.95
  -1  -2 -16    9.17    2.49
   1  -2 -16    8.26    1.11
  -1  -2 -16   10.58    2.63
  -1  -2 -16    7.59    0.94
   1   2 -16    5.95    1.91
  -1  -2 -15   94.49    6.50
  -1  -2 -15   92.95    7.29
   1   2 -15   93.12    7.01
  -1  -2 -15   85.88    7.11
   1  -2 -15   96.17    7.42
   1  -2 -15   92.59    6.77
  -1  -2 -15   90.01    7.01
  -1  -2 -15   85.86    2.90
  -1   2 -15   84.22   10.67
   1  -2 -15  105.76    7.77
   1  -2 -15   95.66    7.41
   1  -2 -15   97.00    7.72
  -1  -2 -15   93.60    7.28
   1   2 -15   80.24    8.33
   1  -2 -15   93.13    7.25
  -1  -2 -15   93.63    6.58
   1   2 -15  100.36   11.32
   1  -2 -15   91.90    3.35
  -1   2 -15   77.87    9.06
  -1   2 -15   82.82    6.38
   1   2 -14  422.19   21.71
   1  -2 -14  372.86    6.36
   1  -2 -14  395.54   13.78
   1  -2 -14  388.25   13.69
   1  -2 -14  403.35   14.02
  -1  -2 -14  396.87   12.75
  -1   2 -14  330.26   17.81
  -1  -2 -14  396.31   13.90
   1   2 -14  354.55   16.79
  -1  -2 -14  378.03   13.39
  -1  -2 -14  366.01   12.13
   1  -2 -14  405.60   14.51
  -1   2 -14  341.85   20.18
   1  -2 -14  420.78   14.72
  -1   2 -14  346.91   12.64
  -1  -2 -14  357.32   12.91
   1   2 -14  393.00   13.88
   1  -2 -13  241.60   10.16
  -1  -2 -13  219.49    8.78
   1  -2 -13  254.84   10.71
   1   2 -13  201.59   12.01
  -1  -2 -13  234.11    9.30
   1  -2 -13  232.09    9.85
   1   2 -13  239.76   10.46
  -1  -2 -13  221.65    9.52
  -1   2 -13  215.18    9.56
  -1  -2 -13  227.68    9.04
   1   2 -13  235.87   15.71
  -1  -2 -13  216.51    9.55
  -1   2 -13  199.65   13.24
  -1   2 -13  203.17   14.58
   1  -2 -13  243.28   10.36
   1  -2 -13  230.45    9.85
   1  -2 -12   19.39    2.79
  -1  -2 -12   20.40    2.83
   1   2 -12   21.23    4.80
  -1  -2 -12   17.06    2.31
  -1   2 -12   18.34    2.72
   1  -2 -12   19.87    2.75
  -1  -2 -12   18.65    2.48
  -1   2 -12   14.01    3.24
  -1   2 -12   15.06    3.76
   1  -2 -12   16.70    2.48
   1   2 -12   21.83    3.03
   1   2 -12   19.94    3.75
  -1   2 -11  134.08   10.72
   1  -2 -11  173.66    7.62
  -1   2 -11  129.76    9.70
  -1  -2 -11  164.12    6.90
   1   2 -11  156.88   11.75
   1  -2 -11  159.42    7.12
   1  -2 -11  168.81    7.43
  -1  -2 -11  158.70    6.70
  -1  -2 -11  161.54    7.26
  -1   2 -11  158.13    7.58
   1   2 -11  164.96    7.92
   1  -2 -11  171.78    7.49
  -1  -2 -11  162.09    6.81
   1   2 -11  138.72    8.98
   1   2 -10  117.94    7.76
  -1  -2 -10  132.70    5.76
  -1   2 -10  106.58    9.00
  -1   2 -10  127.90    6.57
   1   2 -10  147.40   10.36
   1   2 -10  142.93    7.06
   1   2 -10  143.86    3.95
  -1   2 -10  108.30    8.39
   1  -2 -10  137.61    6.18
  -1  -2 -10  132.99    6.17
   1  -2 -10  139.21    6.36
  -1  -2 -10  130.98    5.80
  -1  -2 -10  136.85    5.96
  -1  -2 -10  135.61    4.84
   1  -2 -10  141.89    6.49
  -1   2  -9  111.98    5.88
  -1  -2  -9  127.00    5.46
  -1  -2  -9  127.70    4.52
  -1   2  -9  106.72    8.40
   1  -2  -9  117.93    5.35
   1   2  -9  144.00    3.95
   1   2  -9  129.03    6.41
  -1   2  -9  101.91    7.65
   1   2  -9  109.58    7.00
   1   2  -9  134.71    9.33
  -1   2  -9  126.95    3.03
  -1  -2  -9  118.17    5.25
   1  -2  -9  122.96    5.68
   1   2  -8    7.21    0.91
  -1   2  -8    6.65    1.37
   1  -2  -8    7.33    1.36
   1  -2  -8    8.00    1.33
  -1  -2  -8    7.06    1.26
  -1  -2  -8    6.53    1.21
  -1   2  -8    5.75    2.10
  -1  -2  -8    6.92    1.21
  -1   2  -8    6.49    1.92
   1   2  -8    9.01    1.64
   1   2  -8   10.03    2.03
  -1   2  -8    6.47    0.71
  -1  -2  -7  412.66    8.95
   1  -2  -7  421.66    9.34
  -1   2  -7  414.30   14.85
  -1   2  -7  397.65    5.67
   1   2  -7  434.68   10.62
   1   2  -7  454.77    7.01
  -1  -2  -7  414.51    8.90
  -1   2  -7  426.69   13.91
  -1  -2  -7  399.18    4.32
   1  -2  -7  399.89    9.05
  -1  -2  -7  416.27    8.45
  -1   2  -7  422.06   10.47
  -1   2  -6  236.81    9.58
  -1  -2  -6  230.95    5.97
   1   2  -6  236.93    5.03
  -1  -2  -6  217.23    6.13
  -1   2  -6  216.42    7.04
  -1   2  -6  257.79   10.79
  -1   2  -6  210.64    4.10
  -1  -2  -6  223.82    6.34
  -1  -2  -6  220.74    3.57
  -1  -2  -5 1874.19   16.61
  -1   2  -5 1841.56   19.73
  -1  -2  -5 1769.21   11.38
  -1   2  -5 1714.45   15.70
  -1  -2  -5 1851.10   17.53
   1   2  -5 1953.24   14.74
  -1  -2  -4  136.03    3.23
   1  -2  -4  144.96    4.54
  -1   2  -4  145.56    4.28
  -1   2  -4  148.61    5.32
  -1  -2  -4  166.06    4.90
  -1  -2  -4  163.39    4.61
  -1  -2  -4  131.34    1.86
   1   2  -4  156.56    5.19
   1  -2  -4  149.39    4.56
  -1  -2  -4  149.18    4.67
   1  -2  -3 1735.73   14.96
  -1   2  -3 1682.22   14.07
   1   2  -3 1806.69   16.43
  -1  -2  -3 1751.38   15.43
  -1  -2  -3 1617.06   11.97
   1  -2  -3 1666.45   14.29
   1  -2  -3 1727.57   14.76
  -1  -2  -2   68.81    2.44
   1   2  -2   67.22    2.34
   1   2  -2   74.94    3.07
   1  -2  -2   83.16    2.95
  -1  -2  -2   80.55    3.07
   1  -2  -2   70.36    2.64
  -1   2  -2   72.44    2.70
   1  -2  -1  281.51    4.90
   1  -2  -1  281.65    5.04
  -1  -2  -1  283.68    5.10
  -1   2  -1  280.22    5.07
   1   2  -1  269.42    4.68
   1   2  -1  287.96    5.61
  -1  -2   0    4.65    0.65
   1  -2   0    5.77    0.65
  -1  -2   0    4.17    0.73
   1   2   0    4.26    0.64
  -1   2   0    4.86    0.64
  -1  -2   0    5.51    0.63
  -1  -2   1  276.97    6.15
  -1   2   1  281.06    4.61
   1   2   1  314.60    5.66
  -1   2   1  284.24    6.36
   1   2   1  299.37    5.35
  -1   2   1  291.59    4.08
   1   2   1  340.77    7.57
   1  -2   1  260.33    3.95
   1   2   2   71.86    2.92
   1   2   2   81.49    3.09
  -1   2   2   66.97    2.17
  -1   2   2   69.12    2.17
   1   2   2   68.19    3.21
   1   2   2   67.19    2.43
   1   2   2   73.05    3.33
  -1   2   2   70.70    3.24
  -1  -2   2   74.85    3.39
  -1  -2   2   79.08    2.80
   1  -2   2   71.27    3.05
  -1   2   3 1685.44   10.71
   1  -2   3 1769.56   16.67
  -1  -2   3 1722.23   13.80
   1   2   3 1679.77   16.52
   1   2   3 1658.86   16.41
  -1  -2   3 1751.18   19.16
  -1   2   3 1777.13   11.31
  -1  -2   3 1737.75   14.21
   1   2   3 1679.89   15.00
   1  -2   4  149.85    5.52
   1   2   4  129.94    4.62
  -1  -2   4  120.57    5.67
   1   2   4  145.92    5.02
  -1  -2   4  147.30    4.18
   1   2   4  142.53    4.50
  -1   2   4  150.09    3.64
  -1  -2   4  152.08    4.03
   1   2   4  156.90    5.26
   1   2   5 1919.77   13.81
   1   2   5 1873.94   17.50
  -1  -2   5 1956.50   15.16
   1   2   5 2078.17   20.96
  -1   2   5 1847.43   13.92
   1   2   5 1875.72   19.57
   1  -2   6  208.94    7.96
  -1   2   6  211.44    5.57
  -1   2   6  241.68    6.04
   1   2   6  227.28    7.19
   1   2   6  217.71    4.48
  -1  -2   6  229.84    5.16
  -1  -2   6  220.36    5.84
   1   2   6  223.30    6.35
  -1  -2   6  222.67    8.61
  -1   2   6  218.68    4.15
  -1   2   6  220.99    4.85
  -1   2   7  425.47    6.86
   1  -2   7  435.32   11.56
   1   2   7  431.91   10.57
   1   2   7  413.43    6.19
  -1   2   7  434.99    5.82
  -1   2   7  450.89    9.05
   1   2   7  430.28    9.41
  -1  -2   7  420.53   11.70
  -1  -2   7  430.51    7.30
  -1   2   7  407.94    8.34
  -1   2   8    7.60    1.22
  -1   2   8    6.55    1.22
  -1  -2   8    7.77    1.53
  -1   2   8    8.83    1.03
  -1   2   8    8.09    1.43
  -1  -2   8    6.75    0.97
   1  -2   8    6.62    1.39
   1   2   8    6.33    1.15
  -1   2   8    7.43    0.75
   1   2   8    7.33    0.84
   1   2   8    6.52    1.43
   1   2   8    8.06    1.43
  -1   2   9  123.15    2.95
   1   2   9  131.25    3.34
  -1   2   9  123.90    5.21
   1  -2   9  144.98    6.52
   1  -2   9  123.20    5.70
   1   2   9  132.26    6.50
  -1  -2   9  131.83    5.33
   1   2   9  117.25    5.16
  -1  -2   9  143.85    6.74
  -1  -2   9  129.26    4.17
   1   2   9  129.16    5.82
  -1   2   9  137.31    5.84
  -1   2   9  128.62    5.96
   1   2  10  138.08    6.32
   1   2  10  142.00    6.01
   1   2  10  122.40    5.49
  -1  -2  10  138.07    5.80
  -1  -2  10  138.04    4.48
  -1   2  10  149.72    6.56
  -1   2  10  144.21    5.50
   1   2  10  143.88    7.17
   1   2  10  136.30    3.27
   1  -2  10  157.70    6.83
  -1   2  10  141.02    6.62
  -1   2  10  135.80    5.73
  -1  -2  10  147.94    7.00
   1  -2  10  140.50    6.47
  -1  -2  11  164.68    5.01
   1  -2  11  157.03    7.10
   1   2  11  152.25    6.37
  -1  -2  11  177.79    7.75
   1   2  11  165.61    8.12
   1   2  11  174.57    7.46
  -1  -2  11  157.11    6.60
  -1   2  11  181.26    7.64
   1   2  11  168.94    7.03
  -1   2  11  173.04    6.89
  -1   2  11  168.77    7.56
   1  -2  11  178.50    7.47
  -1   2  11  173.14    6.44
  -1  -2  12   21.76    2.55
   1   2  12   19.69    2.67
   1   2  12   20.20    2.50
   1   2  12   18.35    2.94
  -1   2  12   21.34    2.59
   1  -2  12   18.06    2.57
  -1   2  12   19.61    2.71
  -1  -2  12   19.67    2.69
   1   2  12   18.65    2.32
  -1   2  12   17.64    2.20
   1  -2  12   21.38    2.68
  -1   2  12   20.12    2.72
  -1   2  13  248.25    8.65
   1   2  13  203.16    7.89
  -1   2  13  254.90   10.24
   1   2  13  231.51   10.58
   1   2  13  233.72    9.54
   1  -2  13  232.18    9.05
   1  -2  13  244.95    9.80
  -1  -2  13  232.06    8.97
  -1  -2  13  242.49    9.62
   1   2  13  241.78    9.17
  -1   2  13  251.88   10.16
   1   2  14  370.05   13.98
   1   2  14  354.47   10.82
  -1   2  14  389.00   13.20
  -1  -2  14  376.40   11.95
  -1   2  14  399.57   13.50
   1  -2  14  375.96   12.72
   1   2  14  390.04   12.24
   1   2  14  385.97   12.84
   1  -2  14  344.98   11.49
  -1  -2  14  359.01   12.18
  -1   2  14  384.99   11.61
  -1   2  15   92.08    6.86
   1   2  15   96.58    6.45
  -1   2  15   86.50    5.86
  -1  -2  15   93.35    6.22
   1   2  15   90.15    7.20
   1  -2  15   86.30    6.39
  -1   2  15   93.17    6.84
   1   2  15   92.42    6.67
   1  -2  15   90.86    6.14
  -1   2  16    8.20    2.15
  -1  -2  16   10.52    2.22
   1   2  16    9.92    2.15
   1   2  16    8.50    2.36
   1  -2  16    9.32    2.09
  -1   2  16    9.76    2.06
   1  -2  16    7.42    2.12
  -1   2  16    9.14    2.18
  -1   2  17  120.43    7.50
  -1   2  17  111.73    8.13
   1   2  17  111.19    7.51
  -1   2  17  118.65    8.61
  -1  -2  17  115.59    7.68
   1  -2  17  117.98    7.46
   1  -2  17  114.00    7.91
   1   2  17  105.38    8.55
  -1  -2  18  134.24    8.63
   1  -2  18  132.61    8.88
  -1   2  18  141.78    8.50
   1   2  18  129.43    8.41
   1   2  18  127.59    9.74
   1  -2  18  131.63    8.22
  -1  -2  19  114.46    8.30
   1   2  19  114.33    8.15
  -1   2  19  119.98    8.17
   1   2  19  112.28    9.56
   1  -2  19  110.03    8.42
   1   2  20    7.91    2.26
  -1   2  20    8.09    2.41
   1  -2  20    7.99    2.53
   1   2  20    4.50    2.19
  -1  -2  20    8.00    2.29
   1  -2  21   76.74    3.54
   1  -2  21   80.78    7.65
   1  -2  21   60.71    3.48
  -1   2  21   85.66    4.03
  -1   2  21   81.82    3.63
  -1  -2  21   91.18    8.07
  -1  -2  21   66.71    3.60
   1   2  21   84.19    3.98
  -1   2  21   86.46    7.50
   1   2  21   74.66    3.50
  -1  -2  22  144.22   10.38
   1  -2  22  141.70    5.52
  -1  -2  22  164.08    6.87
  -1  -2  22  106.71    4.72
  -1   2  22  156.24    5.61
   1  -2  22  135.37   10.16
   1  -2  22  155.73    6.85
   1   2  22  115.71    4.51
  -1   2  22  145.49   10.05
   1   2  22  149.51    5.49
  -1   2  22  154.16    5.59
   1   2  22  157.32    5.68
  -1  -2  22  131.55    4.69
  -1   2  22  141.44    4.93
  -1  -2  22  146.05    5.76
   1  -2  23    1.70    0.96
  -1  -2  23    1.68    0.90
  -1   2  23    1.31    0.66
  -1   2  23    1.78    0.57
  -1  -2  23    2.71    0.86
   1   2  23    0.84    0.53
  -1   2  23    1.54    0.60
  -1   2  23    1.11    1.23
  -1  -2  23    3.14    1.96
   1  -2  23    2.81    1.02
   1   2  23    1.41    0.62
   1   2  23    1.47    0.81
  -1  -2  23    3.93    1.16
  -1  -2  24   50.50    3.03
  -1  -2  24   68.70    4.58
   1   2  24   61.39    3.69
  -1   2  24   54.15    3.15
  -1   2  24   59.29    3.63
  -1   2  24   55.05    6.30
   1  -2  24   55.31    3.54
  -1  -2  24   60.93    7.07
  -1   2  24   57.39    3.45
   1  -2  24   69.88    4.73
   1   2  24   49.28    2.94
  -1  -2  24   62.29    3.90
   1   2  24   56.53    3.60
  -1  -2  25   63.08    7.31
  -1   2  25   63.77    3.67
  -1   2  25   64.15    3.44
   1  -2  25   66.38    3.96
  -1  -2  25   71.85    4.20
  -1  -2  25   80.57    4.97
   1  -2  25   78.80    5.06
   1   2  25   69.75    3.87
   1   2  25   71.21    3.98
  -1   2  25   71.32    3.98
  -1  -2  26   30.89    5.27
   1  -2  26   37.62    3.52
  -1   2  26   34.12    2.73
   1  -2  26   42.18    3.96
   1   2  26   34.61    2.76
   1   2  26   31.16    2.64
  -1  -2  26   35.55    2.96
  -1   2  26   27.19    2.24
  -1   2  26   33.87    2.61
  -1  -2  26   41.02    3.55
  -1  -2  27    1.30    0.63
   1  -2  27    1.51    0.82
  -1   2  27    1.97    0.65
   1   2  27    1.77    0.84
   1  -2  27    1.49    0.61
   1   2  27    3.88    1.06
  -1   2  27    0.20    0.37
  -1   2  27    1.72    0.60
   1   2  27    1.09    0.71
  -1  -2  27    1.07    0.74
  -1  -2  28   11.57    1.67
   1   2  28   10.62    1.41
   1  -2  28   13.89    2.17
   1   2  28   14.04    2.13
  -1  -2  28   13.72    2.32
  -1   2  28   12.16    1.65
   1   2  28   11.47    1.56
   1  -2  28   13.45    2.08
   1  -2  29    4.73    1.20
   1   2  29    7.23    1.60
  -1   2  29    5.03    1.00
  -1   2  29    7.30    1.53
  -1  -2  29    5.74    1.16
  -1  -2  29    6.05    1.50
   1   2  29    5.55    1.03
   1  -2  29    5.98    1.31
   1   2  30   28.98    2.89
   1  -2  30   26.27    2.59
  -1  -2  30   26.78    2.85
  -1  -2  30   25.84    2.25
  -1   2  30   19.27    1.87
  -1   2  30   28.78    2.85
   1  -2  30   28.69    2.98
   1  -2  31    9.34    1.49
   1  -2  31    7.41    1.51
  -1  -2  31    7.01    1.43
   1  -2  31    6.06    1.20
   1   2  31    7.88    1.43
  -1   2  31    7.43    1.40
  -1  -2  32   10.51    1.56
   1   2  32   13.58    1.83
  -1   2  32   10.08    1.47
   1  -2  32   10.97    1.70
   1  -2  32   11.50    1.46
   1   2  32   10.91    1.59
  -1   2  33   61.40    3.48
   1  -2  33   56.95    3.39
   1   2  33   54.17    3.24
  -1  -2  33   53.63    3.27
   1   2  33   62.07    3.56
  -1   2  33   58.81    3.27
   1   2  34    2.71    0.69
  -1  -2  34    2.88    0.75
   1   2  34    2.51    0.64
  -1   2  34    2.69    0.70
  -1   2  34    2.93    0.67
   1  -2  34    1.81    0.58
   1   3 -34    1.48    0.52
   1  -3 -34    0.74    0.33
  -1  -3 -34    1.16    0.51
  -1   3 -34    1.02    0.52
   1   3 -34   -0.04    0.32
   1   3 -34    1.10    0.46
   1  -3 -34    0.92    0.44
  -1   3 -34    1.01    0.46
   1   3 -33    0.66    0.36
  -1   3 -33   -0.03    0.33
   1  -3 -33   -0.02    0.39
  -1   3 -33    0.93    0.48
   1   3 -33    0.39    0.27
  -1  -3 -33    1.16    0.67
   1  -3 -33    1.13    0.78
  -1  -3 -32   35.65    3.15
   1   3 -32   22.67    2.01
  -1  -3 -32   34.66    3.40
   1  -3 -32   33.37    3.02
  -1   3 -32   22.98    2.29
   1   3 -32   23.85    2.24
  -1   3 -32   23.34    2.23
   1  -3 -32   30.23    2.93
   1  -3 -31   16.68    2.38
  -1   3 -31   11.62    1.65
   1   3 -31   11.56    1.70
   1  -3 -31   14.87    2.22
  -1  -3 -31   19.07    2.53
  -1  -3 -31   18.33    2.71
   1   3 -31   10.79    1.54
  -1   3 -31   11.00    1.70
  -1   3 -30    3.66    1.00
  -1  -3 -30    6.09    2.04
   1   3 -30    2.47    0.74
   1   3 -30    3.01    0.87
   1  -3 -30    5.07    1.26
   1  -3 -30    5.87    1.48
  -1   3 -30    3.08    0.91
   1   3 -30    2.50    0.98
  -1   3 -30    3.18    1.05
   1  -3 -30    6.27    1.93
   1  -3 -29   11.04    2.15
  -1   3 -29   14.29    2.13
   1  -3 -29   15.81    2.57
  -1   3 -29   10.64    1.82
   1   3 -29   11.54    1.81
  -1  -3 -29   17.93    3.03
   1   3 -29   10.84    1.85
  -1   3 -29   12.20    1.79
   1   3 -29    9.80    1.63
   1  -3 -28   44.61    4.55
  -1   3 -28   40.03    3.33
   1   3 -28   38.75    3.24
   1   3 -28   35.22    2.89
   1   3 -28   45.52    3.70
   1   3 -28   44.16    3.83
   1   3 -27   28.97    3.15
   1  -3 -27   24.24    3.46
  -1   3 -27   20.63    2.45
   1   3 -27   20.13    2.26
  -1   3 -27   21.37    2.25
  -1  -3 -27   24.36    3.61
   1   3 -27   20.09    2.43
   1   3 -26   20.86    2.59
   1  -3 -26   15.13    5.08
   1   3 -26   19.84    2.32
  -1   3 -26   22.56    2.68
  -1  -3 -26   21.14    3.28
  -1  -3 -26   21.32    7.41
   1  -3 -26   16.59    2.94
  -1   3 -26   21.24    2.37
  -1   3 -25   17.23    2.18
  -1   3 -25   21.69    2.70
   1   3 -25   18.84    2.34
   1  -3 -25   17.16    6.15
   1  -3 -25   14.28    2.66
  -1  -3 -25   21.30    3.15
  -1  -3 -25   19.65    6.57
   1   3 -25   19.03    2.57
  -1   3 -24  110.99    5.57
  -1   3 -24  129.33    6.70
   1   3 -24  120.23    6.00
   1  -3 -24  112.22   14.92
  -1  -3 -24  124.27   15.66
   1   3 -24  123.48    6.48
   1  -3 -24  100.35    6.82
  -1  -3 -24  110.82   14.24
   1   3 -23   18.29    2.62
  -1  -3 -23   22.88    6.66
   1   3 -23   16.23    2.26
  -1   3 -23   16.17    2.17
   1  -3 -23   12.50    4.68
  -1  -3 -23   18.71    5.60
   1  -3 -23   11.76    4.33
  -1   3 -23   18.77    2.60
  -1   3 -23   21.10    5.12
   1  -3 -22  298.43   20.63
   1  -3 -22  322.36   22.41
  -1   3 -22  372.05   11.44
   1   3 -22  336.38   10.19
  -1  -3 -22  321.08   21.82
  -1   3 -22  382.99   22.25
   1  -3 -22  301.85    9.35
  -1  -3 -22  316.12   21.29
  -1   3 -22  323.19    9.60
   1   3 -22  369.86   11.50
  -1  -3 -21   50.65    7.50
  -1   3 -21   66.53    4.84
   1  -3 -21   56.49    8.94
   1   3 -21   62.19    4.35
  -1   3 -21   60.63    4.13
   1   3 -21   68.55    4.87
  -1  -3 -21   60.49    8.61
   1   3 -21   55.85    7.12
  -1   3 -21   67.80    9.29
   1  -3 -21   50.62    7.87
   1  -3 -21   52.22    3.65
  -1  -3 -21   53.29    8.21
   1  -3 -21   50.39    8.01
  -1   3 -21   45.21    6.29
  -1   3 -20   97.89    8.91
  -1  -3 -20  108.95   10.81
   1  -3 -20   99.95   10.77
  -1  -3 -20  112.55   11.07
  -1   3 -20  117.08   12.10
   1  -3 -20  106.72   10.76
   1  -3 -20  102.98   10.49
   1  -3 -20   99.42    4.70
  -1  -3 -20  100.80    9.69
   1   3 -20   93.40    8.79
  -1  -3 -19   82.73    8.73
  -1  -3 -19   76.36    7.79
   1  -3 -19   75.06    8.74
   1  -3 -19   86.23    8.85
   1  -3 -19   75.58    3.88
  -1  -3 -19   84.93    8.84
  -1  -3 -19   82.14    8.70
   1   3 -19   70.67    7.40
  -1   3 -19   92.51   10.57
  -1  -3 -19   84.39    8.51
  -1   3 -19   67.63    7.28
   1  -3 -19   72.19    8.25
  -1  -3 -18   44.54    6.01
   1  -3 -18   40.54    5.92
   1  -3 -18   36.98    2.52
  -1  -3 -18   38.43    5.06
  -1  -3 -18   38.01    2.34
  -1  -3 -18   39.94    5.75
   1   3 -18   37.86    5.94
   1  -3 -18   36.92    5.25
  -1  -3 -18   38.89    5.63
   1   3 -18   37.40    5.27
  -1   3 -18   42.72    7.13
   1  -3 -18   48.04    6.36
  -1  -3 -18   38.84    5.60
   1  -3 -18   35.47    5.28
  -1   3 -18   32.15    4.78
   1  -3 -18   37.97    5.56
   1  -3 -17  125.16    9.41
  -1  -3 -17  133.23    9.51
   1  -3 -17  113.26    8.45
  -1  -3 -17  117.94    8.81
   1  -3 -17  122.99    9.18
  -1   3 -17  105.34    8.29
   1   3 -17  138.73   11.11
   1  -3 -17  117.56    4.18
  -1  -3 -17  115.53    9.23
  -1   3 -17  144.05   12.48
  -1  -3 -17  122.61    8.53
   1   3 -17  115.03    8.72
   1  -3 -17  120.59    9.05
  -1  -3 -17  124.35    9.28
   1  -3 -17  144.30   10.74
   1  -3 -17  135.21    9.99
  -1  -3 -17  116.29    3.82
   1  -3 -16   29.53    4.09
  -1  -3 -16   30.50    4.20
  -1  -3 -16   31.96    4.36
   1  -3 -16   32.31    4.48
  -1   3 -16   23.54    3.75
  -1  -3 -16   29.94    1.83
  -1   3 -16   31.50    5.56
   1   3 -16   26.47    4.08
   1  -3 -16   32.13    4.42
  -1  -3 -16   30.09    3.89
  -1  -3 -16   27.54    4.21
   1  -3 -16   29.25    1.99
   1  -3 -16   33.63    4.56
   1  -3 -16   31.22    4.66
   1   3 -16   31.11    5.11
  -1   3 -15  392.11   14.95
  -1  -3 -15  434.29   14.95
   1  -3 -15  524.53   18.02
  -1  -3 -15  500.16   15.65
  -1   3 -15  506.41   21.79
   1   3 -15  503.32   19.60
  -1  -3 -15  417.65    6.51
   1  -3 -15  445.76   15.12
  -1  -3 -15  426.70   14.06
   1  -3 -15  445.56    7.22
   1  -3 -15  463.40   15.81
   1   3 -15  415.23   15.54
   1  -3 -15  474.98   15.96
  -1  -3 -15  446.23   14.47
  -1  -3 -15  437.50   15.05
  -1  -3 -14  173.57    8.49
  -1  -3 -14  157.97    3.76
  -1  -3 -14  159.83    8.56
   1  -3 -14  170.41    8.69
   1  -3 -14  165.50    4.18
   1  -3 -14  204.08   10.54
  -1   3 -14  190.51   12.84
   1   3 -14  172.86    9.65
   1   3 -14  187.62   11.42
  -1  -3 -14  184.63    9.08
   1  -3 -14  172.74    9.02
   1  -3 -14  170.21    9.04
  -1   3 -14  156.34    9.14
   1  -3 -13  359.85   11.95
   1   3 -13  369.89   13.70
   1  -3 -13  371.36   12.52
  -1  -3 -13  361.41   11.74
  -1   3 -13  344.30   13.07
  -1  -3 -13  340.47    5.34
   1  -3 -13  377.81   12.77
   1  -3 -13  357.37    5.87
   1  -3 -13  362.22   12.27
  -1  -3 -13  402.93   12.65
   1   3 -13  424.99   16.50
  -1   3 -13  411.96   18.09
  -1  -3 -13  372.77   12.44
  -1  -3 -12  350.59    9.38
   1   3 -12  405.47   15.32
  -1  -3 -12  336.99   11.31
  -1  -3 -12  365.16   11.40
  -1  -3 -12  355.84   11.14
   1  -3 -12  332.16    5.37
   1   3 -12  341.44   12.42
  -1   3 -12  399.05   17.06
  -1   3 -12  341.78   12.62
  -1  -3 -12  385.21   11.56
   1  -3 -12  349.61   11.46
   1  -3 -12  355.24   11.68
   1  -3 -12  351.67   11.20
   1  -3 -11 1747.99   24.73
  -1  -3 -11 1753.45   23.98
  -1  -3 -11 1731.52   23.64
  -1  -3 -11 1763.90   20.66
   1  -3 -11 1683.70   23.39
  -1   3 -11 2059.33   36.92
   1   3 -11 1971.40   32.12
   1   3 -11 1741.23   27.12
  -1   3 -11 1637.97   26.84
  -1  -3 -10   81.05    4.88
   1   3 -10   85.61    6.26
  -1   3 -10   99.43    7.68
   1  -3 -10   81.64    5.02
  -1  -3 -10   82.57    4.90
   1   3 -10   75.76    5.37
   1   3 -10   80.76    3.35
  -1  -3 -10   84.08    4.38
  -1   3 -10   78.11    5.56
   1  -3 -10   87.10    5.26
   1   3  -9  692.97   10.02
  -1   3  -9  745.76   20.12
  -1  -3  -9  673.10   12.99
  -1  -3  -9  663.72   13.51
   1   3  -9  722.77   17.18
   1  -3  -9  651.70   13.57
   1  -3  -9  655.38   13.76
  -1   3  -9  617.32   15.06
  -1  -3  -9  660.67   11.76
  -1  -3  -9  640.54   13.25
  -1  -3  -9  652.99   13.38
   1   3  -9  636.40   14.98
  -1   3  -9  672.20    9.10
  -1  -3  -8  103.29    5.10
  -1   3  -8  101.30    3.53
   1   3  -8  115.52    6.42
   1  -3  -8   99.57    4.78
  -1  -3  -8  108.79    4.59
  -1   3  -8  122.53    7.66
   1   3  -8  106.64    3.94
   1  -3  -8  103.30    5.17
  -1   3  -8   96.47    5.78
  -1  -3  -8  107.71    5.25
   1  -3  -8   98.91    5.05
   1   3  -8  107.30    6.00
  -1  -3  -8  100.95    4.82
  -1  -3  -8  105.50    2.83
   1  -3  -7  681.25   12.69
   1  -3  -7  664.63   12.57
  -1  -3  -7  694.71   12.97
  -1  -3  -7  695.57   12.88
  -1  -3  -7  684.45   12.19
   1   3  -7  686.18   14.54
  -1   3  -7  776.42   18.16
  -1  -3  -7  693.54    7.96
   1   3  -7  738.65   10.46
  -1  -3  -7  691.22   11.39
   1   3  -7  728.56   15.17
  -1   3  -7  666.60    9.10
   1  -3  -7  700.53   12.27
  -1   3  -7  646.39   14.46
  -1   3  -6  560.93   11.28
   1  -3  -6  553.73   11.00
   1   3  -6  570.73   12.54
  -1  -3  -6  572.15    9.95
  -1   3  -6  553.28   12.86
   1  -3  -6  548.21   10.47
  -1  -3  -6  561.98   10.56
   1  -3  -6  559.37   10.95
  -1  -3  -6  565.31   11.25
  -1  -3  -6  538.99    7.47
   1  -3  -6  546.21   10.90
  -1   3  -6  524.75    8.04
   1   3  -6  561.46   12.23
  -1   3  -5  661.12   14.69
  -1   3  -5  622.68   11.36
  -1  -3  -5  616.49   10.65
  -1   3  -5  600.50    8.59
  -1  -3  -5  588.96    8.13
   1   3  -5  610.14   12.37
   1   3  -5  582.06    8.31
   1  -3  -5  606.55   10.65
  -1   3  -5  589.65   10.31
   1  -3  -5  611.07   10.93
   1  -3  -5  612.20   11.01
  -1  -3  -5  650.77   10.44
  -1   3  -4 3612.11   25.46
  -1   3  -4 3925.97   28.21
   1  -3  -4 3911.85   27.34
  -1  -3  -4 3874.39   26.73
   1   3  -4 3950.94   30.39
   1  -3  -4 3901.65   27.12
  -1   3  -4 3620.53   21.93
   1  -3  -4 3807.85   26.05
  -1   3  -4 4003.25   34.69
   1  -3  -4 3827.99   26.52
  -1   3  -3 2766.84   18.95
  -1  -3  -3 2947.17   22.12
   1  -3  -3 2964.39   22.52
   1   3  -3 2949.59   24.85
   1  -3  -3 2850.36   21.40
  -1   3  -3 2745.73   21.12
  -1   3  -3 2974.61   23.67
  -1   3  -2 4355.22   24.13
  -1   3  -2 4469.65   26.30
   1  -3  -2 4518.98   26.11
   1   3  -2 4758.76   30.53
  -1  -3  -2 4262.27   24.93
  -1  -3  -2 4257.17   24.88
  -1  -3  -2 4540.70   26.79
   1  -3  -2 4580.09   27.22
   1   3  -2 4453.95   22.28
  -1  -3  -1 6504.55   31.79
   1  -3  -1 6623.80   31.18
  -1  -3  -1 6431.80   31.91
  -1   3  -1 6414.51   30.22
  -1   3  -1 6618.34   31.84
  -1  -3  -1 6696.95   25.27
  -1   3   0 4003.68   23.15
  -1  -3   0 4196.28   25.23
  -1  -3   0 4040.72   24.69
   1   3   0 4150.12   24.56
  -1   3   0 4459.70   32.00
  -1   3   0 4173.15   23.48
   1  -3   0 3900.07   25.17
   1  -3   0 4133.56   22.76
  -1  -3   0 3954.12   29.07
  -1   3   1 6563.02   30.47
   1  -3   1 6368.06   37.21
  -1  -3   1 6505.19   37.84
  -1   3   1 6713.20   29.78
  -1  -3   1 6730.68   33.46
   1  -3   1 6564.33   28.72
  -1   3   1 7002.58   39.96
   1  -3   2 4430.44   30.64
  -1   3   2 4281.69   22.96
   1   3   2 4605.58   30.33
  -1   3   2 4371.34   24.27
  -1  -3   2 4465.26   31.47
  -1   3   2 4421.92   22.54
   1   3   2 4645.97   27.69
  -1   3   2 4511.76   31.41
   1   3   3 2882.78   23.73
  -1   3   3 2851.65   20.30
  -1  -3   3 2918.55   21.32
  -1  -3   3 3072.89   27.46
  -1   3   3 2872.33   16.79
   1  -3   3 2814.56   24.43
   1   3   3 2809.14   24.62
   1   3   3 3001.77   25.62
  -1   3   3 2867.97   19.10
  -1   3   3 2775.71   19.14
   1   3   3 2951.98   21.42
  -1  -3   4 3905.35   25.36
  -1   3   4 4031.39   22.81
   1   3   4 3622.06   28.78
   1   3   4 3795.02   28.25
  -1  -3   4 3934.62   25.39
  -1   3   4 3783.19   18.72
  -1   3   4 4094.27   24.66
   1   3   4 3706.29   28.68
  -1   3   4 3737.11   25.72
   1  -3   4 4090.64   31.94
  -1   3   4 3782.98   22.35
  -1  -3   4 3952.35   34.63
   1   3   5  618.01   11.89
  -1   3   5  574.00    9.10
  -1   3   5  625.58    8.58
   1   3   5  599.30   11.78
  -1  -3   5  629.38    9.91
  -1   3   5  574.59    8.77
  -1  -3   5  532.17   14.10
   1  -3   5  623.72   13.62
  -1   3   5  599.66    6.54
  -1  -3   5  638.41    9.83
   1   3   5  602.91   11.21
  -1  -3   6  533.33    9.24
   1   3   6  564.30   11.12
  -1   3   6  544.16    9.44
  -1   3   6  560.11   11.88
  -1   3   6  546.65    7.95
  -1   3   6  537.59    5.69
   1   3   6  545.72   11.69
  -1   3   6  564.92    8.15
   1  -3   6  468.19   13.20
  -1  -3   6  585.37    9.74
  -1  -3   6  437.88   13.64
  -1  -3   6  555.31   10.36
  -1   3   6  536.61    9.25
   1   3   6  605.05   12.35
  -1  -3   7  596.58   16.33
   1   3   7  683.25   12.81
   1   3   7  657.30   13.63
  -1   3   7  625.73    5.45
   1   3   7  692.27    9.48
   1  -3   7  582.71   15.55
  -1   3   7  695.71    8.97
  -1   3   7  687.61   11.32
  -1  -3   7  697.60   10.96
  -1   3   7  667.20   11.17
  -1   3   7  671.78   13.44
  -1   3   7  676.81    8.88
  -1  -3   7  720.14   10.53
  -1  -3   8  120.76    4.31
   1   3   8  108.51    5.77
  -1   3   8  101.52    4.74
  -1   3   8  104.94    3.47
  -1   3   8  102.39    5.45
   1   3   8  101.73    3.61
  -1  -3   8  105.79    4.31
   1  -3   8   95.63    6.50
  -1  -3   8  101.33    6.70
   1  -3   8  107.23    5.33
   1   3   8  110.30    5.34
  -1   3   8  101.89    3.46
  -1   3   8  102.85    4.59
  -1  -3   8  109.04    4.81
   1   3   9  679.23   13.97
   1   3   9  632.24    9.07
  -1   3   9  689.79   12.72
  -1  -3   9  653.85   12.60
  -1  -3   9  650.99   10.29
   1  -3   9  681.06   17.05
  -1   3   9  689.90    9.43
   1   3   9  652.50   15.17
  -1   3   9  651.91    8.71
  -1  -3   9  683.65   17.22
  -1  -3   9  686.60   11.27
   1  -3   9  643.91   13.92
  -1   3   9  690.22   14.64
  -1   3   9  670.42   13.01
  -1  -3  10   86.12    6.04
  -1  -3  10   85.14    4.79
  -1   3  10   84.10    4.92
   1  -3  10   85.73    5.88
   1   3  10   81.22    3.20
  -1  -3  10   79.93    3.60
   1  -3  10   81.43    5.17
   1   3  10   76.01    5.38
   1   3  10   83.52    5.11
  -1   3  10   83.47    5.30
  -1  -3  10   85.57    4.03
  -1   3  10   84.59    4.67
  -1   3  11 1849.36   26.17
   1   3  11 1752.29   27.31
   1  -3  11 2006.60   28.31
  -1  -3  11 1858.78   19.62
  -1   3  11 1891.76   23.80
   1   3  11 1803.64   25.08
   1  -3  11 1826.81   25.76
   1   3  11 1819.07   23.18
  -1  -3  11 1975.31   28.95
  -1   3  11 1887.86   21.64
  -1  -3  11 1771.13   23.31
  -1   3  11 1825.69   24.82
  -1   3  12  371.59   12.27
  -1   3  12  382.66   10.25
   1  -3  12  367.96   11.91
   1   3  12  362.30   11.64
  -1   3  12  359.17   11.42
   1   3  12  354.74   12.84
   1   3  12  374.02   10.94
  -1   3  12  388.52   11.32
   1  -3  12  407.56   12.70
  -1  -3  12  410.59   13.13
  -1  -3  12  360.71   10.98
  -1   3  13  399.48   11.09
  -1   3  13  389.93   12.51
   1   3  13  377.11   12.40
  -1  -3  13  393.73   13.17
  -1  -3  13  380.35   11.81
   1   3  13  368.97   13.57
  -1   3  13  390.60   12.97
   1  -3  13  382.56   12.64
   1  -3  13  401.10   12.74
   1   3  13  370.76   11.54
  -1  -3  14  169.06    8.80
   1   3  14  167.12    9.54
   1  -3  14  181.28    8.74
  -1   3  14  178.60    9.17
  -1  -3  14  170.90    8.31
   1   3  14  180.86    8.96
   1   3  14  169.27    8.12
  -1   3  14  177.93    8.93
   1  -3  14  176.00    8.97
  -1   3  14  186.37    8.01
   1   3  15  458.42   14.95
   1   3  15  424.60   15.90
  -1   3  15  475.55   13.50
  -1   3  15  448.99   15.05
  -1   3  15  476.91   15.67
  -1  -3  15  444.07   14.68
   1  -3  15  447.87   14.09
  -1  -3  15  441.17   14.04
   1   3  15  439.15   13.66
   1  -3  15  427.14   14.61
  -1   3  16   30.84    4.12
   1   3  16   25.69    3.40
   1  -3  16   29.29    4.00
   1   3  16   28.27    4.26
  -1  -3  16   26.42    3.60
   1   3  16   27.80    3.85
  -1   3  16   33.27    3.75
   1  -3  16   29.43    3.72
   1  -3  16   29.09    3.81
  -1  -3  16   27.64    3.84
   1  -3  17  115.97    8.21
   1  -3  17  127.39    8.23
   1   3  17  111.30    8.78
  -1   3  17  123.80    7.58
   1   3  17  110.34    7.38
  -1  -3  17  119.98    7.98
   1   3  17  121.12    8.44
  -1   3  17  128.45    8.87
   1  -3  18   33.61    4.64
   1  -3  18   36.01    4.58
  -1   3  18   42.66    5.27
  -1   3  18   36.26    4.24
  -1  -3  18   32.83    4.43
   1   3  18   35.53    5.15
   1   3  18   37.15    4.44
   1  -3  19   71.75    6.86
  -1   3  19   84.60    7.74
  -1   3  19   78.99    6.57
  -1  -3  19   78.85    7.06
   1  -3  19   83.14    7.08
  -1  -3  20  104.81    8.44
   1  -3  20  100.91    7.96
   1  -3  20   90.10    7.92
  -1   3  20  111.05    8.07
  -1   3  21   56.89    5.94
  -1   3  21   59.01    3.35
   1  -3  21   48.43    2.89
  -1  -3  21   53.08    2.96
  -1  -3  21   57.15    3.63
  -1   3  21   55.39    3.03
   1  -3  21   52.00    6.21
  -1  -3  21   59.82    6.45
   1  -3  21   53.72    3.56
   1   3  21   62.36    3.45
   1   3  21   58.31    3.41
   1   3  21   48.17    2.87
  -1   3  22  338.77    8.33
   1   3  22  323.41    8.01
  -1   3  22  325.58   14.72
  -1  -3  22  289.75    7.20
   1  -3  22  300.63    8.51
   1  -3  22  323.90    9.98
  -1   3  22  308.29    7.85
  -1  -3  22  327.39   15.87
  -1   3  22  312.28    7.49
   1  -3  22  285.50   14.89
  -1  -3  22  329.00    8.96
   1   3  22  334.84    8.26
   1   3  22  286.90    7.15
   1   3  23   16.26    1.86
  -1   3  23   14.50    3.23
   1  -3  23   16.31    2.30
  -1   3  23   15.63    1.77
   1  -3  23   15.12    1.86
   1   3  23   14.36    1.62
  -1   3  23   15.30    1.82
   1   3  23   18.07    1.97
  -1  -3  23   16.15    3.62
   1  -3  23   17.75    2.55
  -1   3  23   17.24    1.77
  -1  -3  23   15.37    1.74
  -1  -3  23   17.79    2.51
  -1  -3  23   16.70    2.08
   1  -3  24  134.71    6.98
  -1  -3  24  103.17    4.44
  -1  -3  24  120.25    5.53
  -1   3  24  120.46    5.09
  -1   3  24  111.62    4.77
  -1  -3  24  128.56    6.83
   1   3  24  121.27    5.01
  -1   3  24  103.17    4.42
   1   3  24   91.40    4.10
   1  -3  24  134.37    6.51
  -1  -3  24  117.52    9.96
   1   3  24  115.56    4.94
   1  -3  24  110.10    5.19
  -1   3  25   18.14    1.82
   1   3  25   19.63    2.09
   1  -3  25   19.65    2.22
   1  -3  25   20.61    2.51
  -1  -3  25   15.19    3.69
   1   3  25   21.82    2.16
  -1  -3  25   24.75    3.05
  -1  -3  25   16.37    1.76
   1  -3  25   22.71    2.94
  -1  -3  25   21.36    2.35
  -1   3  25   20.36    2.10
  -1   3  25   21.31    2.16
   1   3  26   23.51    2.21
   1   3  26   21.12    2.10
  -1  -3  26   26.41    3.16
  -1   3  26   22.02    2.13
   1  -3  26   23.30    2.96
   1  -3  26   21.44    2.60
  -1   3  26   20.09    1.95
   1  -3  26   19.37    2.20
  -1  -3  26   24.27    2.51
  -1   3  26   20.50    2.05
   1   3  27   23.25    2.24
  -1   3  27   18.31    1.84
  -1  -3  27   25.23    2.52
   1   3  27   21.79    2.10
  -1  -3  27   23.64    2.92
  -1   3  27   24.36    2.28
   1  -3  27   26.25    2.50
   1  -3  27   25.20    2.79
   1  -3  27   25.20    3.03
  -1   3  27   22.20    2.03
  -1   3  28   41.15    2.86
   1  -3  28   46.70    3.69
   1   3  28   37.32    2.65
  -1  -3  28   44.30    3.26
   1  -3  28   39.42    2.96
  -1   3  28   38.42    2.58
  -1  -3  28   46.93    4.06
   1   3  28   40.48    2.84
   1  -3  28   47.74    4.14
   1   3  29    9.64    1.32
   1  -3  29   11.16    1.92
  -1   3  29   11.56    1.51
   1   3  29   12.87    2.00
  -1   3  29   17.03    2.30
   1   3  29   10.29    1.44
  -1  -3  29   12.75    2.01
  -1  -3  29   11.01    1.57
   1   3  30    3.25    0.83
  -1   3  30    3.66    1.13
   1  -3  30    4.48    1.28
  -1   3  30    2.65    0.77
  -1  -3  30    4.50    1.17
  -1  -3  30    2.46    0.68
   1   3  30    2.82    0.87
   1   3  31   14.15    1.92
   1  -3  31   11.37    1.79
  -1  -3  31   10.44    1.72
  -1   3  31   14.28    1.88
  -1  -3  31    9.86    1.34
  -1   3  32   27.15    2.42
   1  -3  32   25.07    2.21
  -1  -3  32   24.01    2.38
   1   3  32   29.44    2.54
   1  -3  32   23.87    2.40
  -1  -3  33    0.34    0.25
  -1   3  33    0.92    0.46
  -1   3  33    0.83    0.50
  -1  -3  33    1.39    0.57
   1   3  33    1.09    0.45
   1  -3  33   -0.06    0.26
   1   3  33    0.47    0.43
   1  -3  33    1.68    0.71
   1  -3  34    0.91    0.44
   1   3  34    0.75    0.25
  -1   3  34    0.48    0.40
  -1  -3  34    0.44    0.22
  -1   3  34    0.93    0.43
   1   3  34    0.28    0.28
  -1   4 -33   45.13    2.77
  -1   4 -33   44.70    2.61
   1   4 -33   43.20    2.62
  -1  -4 -33   80.37    4.62
   1  -4 -33   71.97    3.95
   1   4 -33   39.20    2.24
   1   4 -33   42.23    2.59
   1  -4 -33   67.93    3.91
   1   4 -33   43.34    2.69
  -1   4 -33   45.05    2.82
  -1   4 -33   47.86    2.76
  -1  -4 -33   71.81    3.91
  -1   4 -32   19.96    2.02
  -1  -4 -32   41.52    3.80
   1   4 -32   17.53    1.70
   1  -4 -32   33.38    3.09
   1   4 -32   20.54    1.99
   1   4 -32   18.40    1.87
  -1   4 -32   21.31    2.00
   1  -4 -32   32.66    3.10
  -1   4 -32   20.00    1.96
  -1  -4 -32   36.06    3.27
   1   4 -31   29.70    2.53
   1  -4 -31   46.81    3.93
  -1  -4 -31   53.38    4.54
   1   4 -31   29.63    2.44
   1  -4 -31   45.44    4.01
  -1   4 -31   27.96    2.54
   1  -4 -31   47.51    4.18
  -1   4 -31   30.66    2.57
  -1   4 -30   26.48    2.59
   1   4 -30   25.45    2.42
  -1  -4 -30   47.53    4.80
   1   4 -30   25.94    2.57
   1  -4 -30   42.90    4.18
  -1   4 -30   26.83    2.64
   1  -4 -30   41.64    4.21
   1   4 -29   23.98    2.57
   1   4 -29   24.19    2.52
  -1  -4 -29   31.52    3.99
   1  -4 -29   30.82    3.91
  -1   4 -29   27.60    2.80
  -1   4 -29   23.08    2.59
   1  -4 -28   19.46    3.27
  -1   4 -28   21.58    2.65
   1   4 -28   21.59    2.58
   1   4 -28   16.43    2.11
   1   4 -28   21.52    2.63
  -1  -4 -28   23.75    3.50
  -1   4 -28   19.22    2.54
  -1   4 -28   15.39    2.00
  -1   4 -27   37.66    3.55
   1   4 -27   35.68    3.35
   1   4 -27   27.57    2.74
  -1   4 -27   36.44    3.55
  -1  -4 -27   34.35    4.44
  -1   4 -27   29.83    2.90
   1  -4 -27   28.41    4.02
   1   4 -27   35.77    3.47
   1   4 -26  177.86    7.76
  -1   4 -26  140.02    6.37
  -1   4 -26  183.29    8.17
   1  -4 -26  157.36    9.05
   1   4 -26  176.29    7.87
  -1   4 -26  168.70    7.79
   1   4 -26  144.67    6.51
  -1  -4 -26  172.36    9.43
   1   4 -25    7.49    1.52
   1   4 -25    8.20    1.50
  -1   4 -25    8.64    1.63
  -1  -4 -25   12.81    5.32
   1  -4 -25    6.20    1.77
   1   4 -25   11.86    2.20
   1   4 -25    8.35    1.94
   1  -4 -25    3.40    1.49
   1  -4 -24  139.45   16.61
  -1  -4 -24  169.74   17.93
   1   4 -24  143.39    6.74
   1  -4 -24  136.95   15.39
   1   4 -24  180.12    8.14
  -1   4 -24  136.50    6.51
   1   4 -24  128.08    5.91
  -1   4 -24  119.20    5.51
   1  -4 -23    8.52    3.62
  -1   4 -23    8.42    1.50
  -1   4 -23    9.08    1.70
  -1  -4 -23   13.43    4.90
   1  -4 -23    8.78    4.36
   1   4 -23   11.04    2.00
  -1  -4 -23    7.02    3.82
   1  -4 -23    9.50    1.82
   1   4 -23    8.34    1.57
  -1   4 -22   44.64    3.82
   1   4 -22   41.30    3.72
  -1  -4 -22   48.86    8.12
   1  -4 -22   50.30    3.80
  -1   4 -22   40.57    7.16
  -1  -4 -22   54.37    8.80
   1  -4 -22   46.36    8.10
  -1   4 -22   35.77    3.04
   1   4 -22   41.33    3.39
   1  -4 -22   48.10    8.06
  -1   4 -21  156.28    6.97
  -1  -4 -21  180.79   14.79
  -1  -4 -21  178.19   14.55
   1  -4 -21  148.81   13.21
   1  -4 -21  160.79   14.23
  -1   4 -21  128.41    5.70
   1   4 -21  138.42    6.16
  -1   4 -21  160.91   13.81
   1   4 -21  154.55    6.97
   1  -4 -21  155.59    6.24
  -1   4 -20   91.62    9.09
  -1  -4 -20  113.70   10.20
  -1   4 -20  126.43   12.05
   1   4 -20  106.53    5.69
  -1  -4 -20  121.42   11.32
  -1  -4 -20  121.53   11.20
  -1   4 -20  107.48    5.71
   1   4 -20   95.95    5.04
   1  -4 -20  112.30    4.89
  -1  -4 -20  115.61    4.64
   1  -4 -20  108.23   10.82
  -1  -4 -20  113.10   10.58
   1  -4 -20  114.30   11.15
   1  -4 -20  114.75   10.69
   1   4 -20   96.82    9.48
  -1  -4 -19  152.92   11.03
  -1  -4 -19  154.20   11.53
   1  -4 -19  149.71   11.37
   1  -4 -19  157.11   12.02
   1  -4 -19  145.86   11.25
  -1  -4 -19  154.28   12.15
  -1   4 -19  115.09    9.90
   1   4 -19  125.83   10.35
  -1  -4 -19  156.85   11.88
  -1  -4 -19  153.64   11.76
   1  -4 -19  151.36    5.36
  -1   4 -19  147.30   12.83
   1  -4 -19  158.51   12.22
  -1  -4 -19  150.11    4.97
   1  -4 -18   85.50    8.01
  -1  -4 -18   82.77    7.89
   1  -4 -18   86.05    7.94
  -1   4 -18   67.66    7.36
  -1   4 -18   85.15    9.48
  -1  -4 -18   81.21    7.57
  -1  -4 -18   82.98    8.52
   1   4 -18   71.79    7.59
  -1  -4 -18   82.01    7.98
   1  -4 -18   91.68    8.55
   1  -4 -18   86.39    8.34
  -1  -4 -18   82.26    8.05
  -1  -4 -18   79.41    3.39
   1  -4 -18   84.53    3.74
   1  -4 -17   57.81    6.31
   1  -4 -17   54.61    6.11
   1   4 -17   46.40    5.87
  -1  -4 -17   51.92    5.95
  -1   4 -17   58.15    7.63
  -1  -4 -17   51.12    5.65
  -1  -4 -17   58.04    6.14
   1  -4 -17   53.23    5.89
   1  -4 -17   53.06    2.82
   1  -4 -17   78.30    8.32
   1  -4 -17   51.97    5.99
   1   4 -17   52.62    6.55
  -1   4 -17   41.44    5.50
   1  -4 -16  100.75    3.67
  -1  -4 -16   98.58    3.42
  -1   4 -16   98.04    9.50
   1  -4 -16   92.36    7.30
  -1  -4 -16   99.34    7.46
   1  -4 -16  103.00    7.92
  -1  -4 -16   95.81    7.31
   1  -4 -16  132.50   10.07
  -1  -4 -16  100.09    7.69
   1  -4 -16   98.35    7.81
  -1  -4 -16  117.60    8.42
   1   4 -16  107.35    9.07
   1   4 -16   93.32    8.08
  -1   4 -16   80.06    7.44
  -1   4 -15   25.36    4.63
   1  -4 -15   27.42    3.88
   1  -4 -15   33.90    4.27
   1   4 -15   23.10    3.85
   1   4 -15   28.68    4.53
   1  -4 -15   26.23    3.63
  -1  -4 -15   29.67    3.98
  -1   4 -15   24.97    3.97
   1  -4 -15   26.12    1.80
  -1  -4 -15   26.03    1.70
  -1  -4 -15   28.45    3.78
   1  -4 -15   36.71    5.02
  -1   4 -14  833.81   22.67
   1   4 -14  956.74   25.05
   1   4 -14  881.16   22.92
  -1  -4 -14  928.17   20.80
   1  -4 -14  943.30   21.61
   1  -4 -14  887.50   20.23
   1  -4 -14  902.32   10.19
   1  -4 -14  977.09   22.16
  -1   4 -14 1004.06   28.45
  -1  -4 -14  951.71   21.24
  -1  -4 -14  866.49    9.60
  -1  -4 -14  912.77   21.22
  -1   4 -13  418.78   17.59
  -1  -4 -13  395.11   11.19
  -1  -4 -13  457.79   14.13
  -1  -4 -13  387.84   12.87
   1  -4 -13  371.63   12.50
   1  -4 -13  389.36   13.26
   1   4 -13  389.84   15.32
  -1  -4 -13  393.55   13.08
   1  -4 -13  365.94    6.16
  -1   4 -13  334.40   13.87
   1   4 -13  354.74   14.04
   1  -4 -12  590.66    7.57
   1   4 -12  627.39   18.61
   1  -4 -12  634.71   16.20
   1   4 -12  566.59   17.23
  -1  -4 -12  634.57   15.98
  -1  -4 -12  663.56   14.71
  -1   4 -12  660.88   21.27
  -1  -4 -12  624.47   15.74
  -1   4 -12  547.88   17.25
   1  -4 -11  103.97    3.04
   1  -4 -11  112.31    6.59
  -1  -4 -11  114.60    6.52
  -1  -4 -11  114.08    5.79
  -1  -4 -11  110.79    6.40
   1   4 -11  101.97    6.99
   1  -4 -11  112.26    6.51
  -1   4 -11   95.01    6.91
  -1   4 -11  111.27    8.37
   1   4 -11  102.25    7.16
   1   4 -10   93.33    4.19
  -1  -4 -10   93.15    5.40
  -1  -4 -10   89.04    5.55
  -1   4 -10   91.48    5.66
   1  -4 -10   87.77    5.53
  -1   4 -10   86.03    6.48
   1  -4 -10   92.41    5.27
  -1  -4 -10   94.06    5.06
   1  -4 -10   90.89    5.67
  -1  -4 -10   85.55    5.42
  -1   4 -10  104.96    7.84
   1   4 -10   89.81    6.45
   1   4 -10   89.97    6.37
  -1  -4 -10   86.94    5.48
   1   4  -9  649.01   16.70
  -1   4  -9  672.70   14.81
  -1  -4  -9  693.63   13.46
   1   4  -9  687.04   11.51
   1  -4  -9  662.73   14.71
   1   4  -9  671.72   16.92
  -1   4  -9  715.44   19.54
   1  -4  -9  693.05   14.19
  -1  -4  -9  700.71   15.13
  -1  -4  -9  689.83   15.06
  -1  -4  -9  714.31   14.43
  -1   4  -9  702.86   11.02
   1  -4  -9  694.98   15.08
  -1   4  -9  607.01   16.60
   1   4  -8   81.31    5.60
  -1  -4  -8   81.12    3.24
  -1  -4  -8   85.73    4.87
   1   4  -8   84.37    5.70
   1   4  -8   69.90    3.06
   1  -4  -8   83.36    4.97
  -1  -4  -8   92.15    5.35
   1  -4  -8   85.60    4.85
  -1   4  -8   82.43    4.93
  -1   4  -8   87.07    3.86
  -1  -4  -8   84.85    4.55
  -1  -4  -8   83.55    5.08
   1   4  -8   87.31    4.15
   1  -4  -8   79.93    4.91
  -1   4  -8   80.55    5.80
  -1   4  -8   82.49    6.35
   1  -4  -8   88.77    5.11
  -1   4  -7 1364.10   19.51
  -1  -4  -7 1331.02   15.02
  -1  -4  -7 1376.84   20.29
   1   4  -7 1296.38   21.57
  -1   4  -7 1309.60   23.07
  -1   4  -7 1378.82   15.35
   1  -4  -7 1379.89   19.05
  -1   4  -7 1380.79   24.93
   1   4  -7 1305.25   21.73
  -1  -4  -7 1404.24   18.28
   1  -4  -7 1384.25   19.72
   1  -4  -7 1375.25   19.56
  -1  -4  -7 1375.69   14.16
   1  -4  -7 1384.39   19.78
  -1  -4  -7 1378.22   18.99
   1  -4  -6  369.94    9.78
  -1  -4  -6  377.54    9.53
  -1  -4  -6  380.17    9.20
   1   4  -6  341.30   10.57
  -1  -4  -6  353.02    7.87
   1  -4  -6  369.09    9.53
  -1  -4  -6  375.47   10.22
   1  -4  -6  367.67    9.72
  -1   4  -6  363.31   12.16
  -1   4  -6  372.19    7.90
   1   4  -6  356.62   10.95
   1  -4  -6  355.56    9.35
  -1   4  -6  365.59    9.68
  -1  -4  -6  364.55    7.43
  -1   4  -6  352.06   11.44
   1  -4  -5 1629.34   20.02
  -1  -4  -5 1601.55   19.28
  -1  -4  -5 1529.28   16.78
   1  -4  -5 1554.61   19.25
  -1  -4  -5 1625.77   20.81
   1   4  -5 1486.11   21.28
  -1  -4  -5 1533.82   15.94
  -1  -4  -5 1662.00   19.12
   1  -4  -5 1545.06   18.73
   1  -4  -5 1592.80   19.70
  -1   4  -5 1561.47   23.65
   1   4  -5 1536.26   21.72
  -1   4  -5 1551.89   24.31
  -1   4  -5 1544.37   16.30
  -1  -4  -4  440.46    9.82
   1   4  -4  427.80   11.02
   1  -4  -4  434.33    9.79
  -1   4  -4  406.67    8.21
  -1  -4  -4  398.55    8.18
   1  -4  -4  436.05    9.88
  -1  -4  -4  404.46    8.73
  -1   4  -4  443.99   12.25
   1   4  -4  392.49    6.26
   1  -4  -4  434.28    9.51
  -1   4  -4  422.56   12.14
   1   4  -3 3033.47   18.92
  -1   4  -3 2860.08   22.22
   1   4  -3 2956.52   28.53
  -1   4  -3 2856.09   24.37
   1  -4  -3 2973.03   25.45
   1  -4  -3 2964.59   24.47
   1  -4  -3 2911.54   25.34
  -1  -4  -3 2959.81   24.02
  -1   4  -3 2832.12   30.86
  -1   4  -3 3093.78   32.08
  -1  -4  -3 2776.69   23.45
   1  -4  -2 7488.07   40.86
   1  -4  -2 7475.68   39.09
  -1   4  -2 7356.94   37.18
  -1   4  -2 7221.21   38.87
   1   4  -2 7781.91   46.66
  -1  -4  -2 7535.45   38.46
   1   4  -1 6274.29   35.23
  -1   4  -1 6232.49   33.86
  -1   4  -1 6179.08   34.50
   1  -4  -1 5912.40   35.48
   1  -4  -1 6243.40   34.15
   1  -4  -1 6191.82   36.53
   1   4  -1 6640.99   41.86
  -1   4   0 9673.55   43.35
   1   4   0 9999.00   45.68
  -1  -4   0 9375.83   46.16
   1  -4   0 9716.07   45.91
  -1   4   0 9940.08   44.10
  -1  -4   0 9291.87   46.59
   1  -4   0 9269.35   46.62
  -1  -4   0 9475.25   53.30
   1  -4   0 9840.92   42.97
   1  -4   1 5926.16   34.29
  -1  -4   1 6100.87   42.29
  -1   4   1 6121.06   32.34
  -1   4   1 6238.13   33.75
   1  -4   1 6133.72   32.04
   1   4   1 6393.62   35.15
  -1  -4   1 6186.02   36.19
   1  -4   1 5895.41   40.69
   1  -4   1 5831.10   36.19
  -1   4   1 6432.35   43.73
  -1  -4   1 5976.06   33.95
  -1  -4   2 7511.01   40.66
  -1  -4   2 7454.48   47.34
  -1  -4   2 7439.44   40.90
   1  -4   2 7043.73   40.56
   1   4   2 7703.76   46.23
   1   4   2 7798.09   43.28
   1  -4   2 7196.02   45.68
  -1   4   2 7335.96   34.44
  -1   4   2 7536.00   37.30
  -1  -4   2 7355.92   39.04
  -1   4   2 7526.02   46.87
  -1  -4   3 2938.93   24.79
  -1   4   3 2892.93   29.39
   1  -4   3 2874.93   25.23
   1  -4   3 2816.35   21.91
  -1   4   3 2880.41   22.06
  -1   4   3 2825.35   28.18
   1   4   3 2952.26   25.31
  -1   4   3 2838.42   19.55
   1  -4   3 2875.44   28.41
  -1  -4   3 3021.61   30.37
   1   4   3 2940.24   27.72
   1   4   3 2901.39   28.39
  -1  -4   3 2804.22   24.06
  -1   4   3 2756.36   22.59
  -1  -4   3 3023.17   25.14
  -1   4   4  404.85    8.42
   1   4   4  422.74   10.41
   1  -4   4  429.06    9.68
   1   4   4  404.71   10.33
  -1  -4   4  456.97    9.60
  -1  -4   4  423.48    9.40
  -1   4   4  433.69    8.40
  -1   4   4  414.33    6.90
   1  -4   4  448.34   11.53
  -1  -4   4  466.38   12.69
   1   4   4  444.54   10.88
  -1   4   4  418.58   11.15
  -1  -4   4  443.67    9.42
   1   4   5 1526.59   20.63
  -1   4   5 1474.67   12.56
  -1  -4   5 1596.20   18.42
   1   4   5 1534.22   20.24
   1   4   5 1505.86   20.21
  -1   4   5 1555.78   21.89
  -1  -4   5 1636.45   26.14
   1  -4   5 1726.26   24.60
  -1   4   5 1605.25   17.69
  -1  -4   5 1638.59   18.34
  -1   4   5 1532.16   15.93
  -1   4   5 1593.45   16.17
  -1   4   6  360.25   10.62
  -1  -4   6  380.28    9.03
  -1   4   6  345.96    5.48
   1   4   6  368.69   10.11
  -1  -4   6  370.18    8.66
  -1   4   6  354.67    7.90
   1   4   6  351.63   10.06
  -1   4   6  365.54    7.65
  -1   4   6  356.02    6.87
   1  -4   6  362.84   12.33
  -1   4   6  360.65    8.08
  -1  -4   6  345.99   13.47
   1   4   6  350.65    9.89
   1   4   7 1436.55   21.07
  -1   4   7 1366.97   21.16
  -1   4   7 1376.54   13.23
  -1   4   7 1376.07   16.92
  -1  -4   7 1367.32   17.53
  -1  -4   7 1108.88   24.87
   1  -4   7 1187.50   24.46
   1   4   7 1366.38   20.13
  -1   4   7 1283.78   16.03
   1   4   7 1301.79   20.26
  -1   4   7 1381.44   15.09
  -1  -4   7 1371.52   16.89
  -1   4   8   84.54    3.15
   1  -4   8   76.14    4.84
  -1   4   8   84.24    4.35
   1   4   8   82.95    3.77
  -1  -4   8   90.27    4.29
   1   4   8   79.86    4.91
  -1  -4   8   85.91    4.38
   1   4   8   78.91    5.15
  -1  -4   8   70.35    6.40
  -1   4   8   84.86    5.37
  -1   4   8   82.23    3.63
  -1  -4   8   97.09    4.86
   1  -4   8   71.77    6.29
  -1   4   8   78.32    4.22
  -1   4   9  679.12   15.56
  -1   4   9  634.57   12.82
  -1  -4   9  680.95   13.72
  -1   4   9  722.08   13.60
  -1  -4   9  693.18   12.18
  -1  -4   9  698.72   12.92
   1   4   9  689.92   15.08
  -1  -4   9  673.47   19.81
  -1   4   9  688.35    9.04
   1   4   9  650.98   15.48
  -1   4   9  695.88   10.56
   1   4   9  665.94   10.85
   1  -4   9  649.79   19.13
   1  -4   9  670.19   15.11
   1   4  10   89.86    6.06
   1  -4  10   90.25    7.08
  -1  -4  10   92.43    7.18
   1  -4  10   94.96    5.94
  -1   4  10  101.76    5.42
  -1  -4  10   94.70    5.37
  -1  -4  10   90.48    4.41
   1   4  10   94.54    4.06
  -1   4  10   90.27    5.09
  -1   4  10   92.83    3.88
  -1  -4  10   95.24    4.83
  -1   4  10   94.07    5.97
   1   4  10   89.55    5.63
   1   4  11  101.74    6.68
  -1  -4  11  115.02    5.44
  -1  -4  11  112.30    6.16
  -1   4  11  122.48    6.22
  -1   4  11   97.77    5.68
  -1  -4  11  127.18    8.37
   1  -4  11  109.31    6.65
   1  -4  11  119.99    7.97
   1   4  11   97.50    4.08
  -1   4  11  111.54    6.74
   1   4  11  114.57    6.60
  -1   4  12  670.74   15.34
  -1  -4  12  630.06   15.25
   1   4  12  606.72   17.04
   1  -4  12  638.81   16.66
   1   4  12  635.42   16.18
   1  -4  12  716.67   19.04
  -1  -4  12  693.89   19.18
  -1   4  12  638.15   16.70
   1   4  13  386.81   13.15
  -1  -4  13  423.39   14.89
   1  -4  13  396.17   13.54
  -1  -4  13  393.16   12.59
   1   4  13  356.43   13.46
  -1   4  13  408.63   13.93
   1  -4  13  432.09   14.59
   1   4  14  848.83   21.74
   1  -4  14  899.87   21.36
   1   4  14  957.15   21.65
  -1  -4  14  987.83   22.99
   1  -4  14 1032.59   22.58
  -1  -4  14  961.91   20.72
  -1   4  14  951.74   22.09
   1  -4  15   25.36    3.62
   1   4  15   35.05    4.36
   1  -4  15   29.96    4.04
  -1  -4  15   29.00    4.08
   1   4  15   25.01    3.90
  -1  -4  15   27.43    3.71
  -1   4  15   30.75    4.12
   1  -4  16   96.18    7.38
   1   4  16  100.19    7.58
   1  -4  16  105.59    7.48
   1  -4  16   95.24    7.30
  -1  -4  16  104.39    7.71
  -1   4  16  104.82    7.88
  -1  -4  16  100.02    7.13
  -1  -4  17   53.15    5.45
   1   4  17   52.46    5.69
   1  -4  17   50.13    5.46
  -1   4  17   53.06    5.88
  -1  -4  17   51.45    5.53
   1  -4  17   45.44    5.36
   1  -4  17   52.81    5.42
  -1  -4  18   78.48    6.85
   1  -4  18   72.66    6.87
  -1   4  18   74.49    7.18
   1  -4  18   80.78    7.04
   1   4  18   81.98    7.24
  -1  -4  19  136.88    9.48
   1   4  19  149.78   10.23
   1  -4  19  140.22    9.55
   1  -4  19  128.63    9.51
  -1   4  19  152.25   10.59
  -1  -4  20   98.63    5.60
  -1   4  20  106.65    4.45
  -1  -4  20  103.26    5.06
   1  -4  20   98.11    4.97
  -1  -4  20  112.67    8.65
  -1  -4  20   97.96    4.00
  -1  -4  20  103.42    8.40
   1  -4  20   93.03    3.97
  -1   4  20  113.19    9.42
   1  -4  20  105.78    8.55
   1   4  20  111.74    4.47
   1  -4  20   98.97    5.77
   1   4  20   94.03    4.02
  -1   4  20  107.68    4.25
   1  -4  20   94.75    8.28
  -1  -4  21  153.28   10.30
  -1  -4  21  144.11    5.04
   1  -4  21  149.38   10.33
  -1  -4  21  141.42    6.84
   1   4  21  128.14    4.80
  -1   4  21  137.13    4.94
   1  -4  21  134.17    4.91
   1  -4  21  147.30    6.21
   1  -4  21  135.18   10.15
  -1  -4  21  145.03    6.10
   1   4  21  158.46    5.53
  -1   4  21  154.10    5.60
   1   4  21  157.19    5.48
   1  -4  21  140.82    7.06
  -1   4  21  151.34    5.33
  -1  -4  21  146.94   10.47
  -1   4  22   46.63    3.01
   1   4  22   49.73    3.15
   1   4  22   40.86    2.73
  -1   4  22   47.43    3.16
  -1  -4  22   43.35    3.42
   1  -4  22   42.69    3.98
  -1  -4  22   40.90    3.79
  -1   4  22   44.61    2.89
   1   4  22   46.77    3.13
   1  -4  22   38.78    3.34
  -1  -4  22   40.36    2.72
  -1  -4  22   39.77    5.66
   1   4  23   10.31    1.58
  -1  -4  23   10.10    1.98
  -1  -4  23    8.04    1.25
  -1   4  23    9.84    1.45
  -1  -4  23    9.50    2.60
   1   4  23   11.22    1.50
   1   4  23    9.95    1.36
  -1  -4  23    8.45    1.55
   1  -4  23    9.04    1.62
   1  -4  23   10.66    2.04
  -1   4  23   10.38    1.65
  -1   4  23    9.68    1.36
   1  -4  24  142.78    6.13
  -1   4  24  151.15    5.45
   1  -4  24  153.31    7.54
  -1   4  24  137.49    5.10
   1   4  24  152.39    5.63
  -1  -4  24  156.24    7.49
  -1  -4  24  159.32    6.61
  -1  -4  24  139.28    5.22
   1   4  24  167.72    5.92
  -1   4  24  156.95    5.76
  -1  -4  24  123.96   10.32
  -1   4  25   11.26    1.54
  -1  -4  25    7.06    2.87
   1  -4  25    9.88    1.76
   1   4  25    8.86    1.48
   1   4  25    8.41    1.33
  -1   4  25    9.56    1.38
  -1   4  25    9.67    1.59
  -1  -4  25    8.45    1.84
  -1  -4  25   10.34    1.74
   1  -4  25   10.74    2.14
  -1   4  26  151.62    5.36
   1   4  26  163.71    5.72
   1   4  26  167.73    5.93
  -1  -4  26  161.70    6.58
  -1   4  26  136.32    5.06
  -1   4  26  166.11    5.91
   1  -4  26  152.04    6.25
   1  -4  26  161.83    7.72
  -1  -4  26  174.67    7.91
   1  -4  27   33.31    3.50
  -1   4  27   28.63    2.26
  -1   4  27   35.33    2.70
   1   4  27   31.72    2.47
  -1  -4  27   37.66    3.71
   1   4  27   31.68    2.53
  -1  -4  27   36.45    3.06
   1  -4  27   30.82    2.79
  -1   4  28   16.96    1.67
   1  -4  28   20.04    2.19
   1   4  28   20.29    2.02
  -1  -4  28   21.55    2.71
   1  -4  28   19.44    2.57
   1   4  28   26.89    2.92
   1   4  28   16.48    1.79
  -1   4  28   18.64    1.97
  -1  -4  28   19.98    2.26
   1  -4  29   25.55    2.87
  -1  -4  29   23.90    2.37
   1   4  29   21.54    1.99
  -1  -4  29   26.32    2.88
  -1   4  29   20.70    1.94
   1   4  29   20.27    1.84
   1  -4  29   24.32    2.22
   1  -4  30   28.05    2.90
  -1  -4  30   26.84    2.34
   1   4  30   25.01    2.05
  -1   4  30   37.93    3.23
   1   4  30   34.42    3.03
  -1   4  30   24.85    2.06
  -1  -4  30   30.83    2.98
   1   4  31   23.62    1.87
   1   4  31   35.80    2.95
  -1  -4  31   26.13    2.18
  -1  -4  31   30.44    2.82
  -1   4  31   26.17    1.96
  -1   4  31   37.85    3.02
   1  -4  31   32.58    2.90
  -1   4  32   25.40    2.29
  -1  -4  32   20.86    1.74
   1  -4  32   24.13    2.19
   1   4  32   26.24    2.34
  -1  -4  32   19.65    2.10
   1  -4  32   21.00    2.20
   1  -4  33   49.28    2.77
   1   4  33   55.26    3.09
  -1  -4  33   50.63    2.79
  -1   4  33   55.37    3.06
   1   4  33   53.36    3.05
   1   4  34    6.22    0.91
   1  -5 -33   36.40    2.73
  -1  -5 -33   46.28    3.45
   1  -5 -33   41.28    2.91
   1   5 -33   24.54    1.88
   1   5 -33   23.43    1.82
  -1   5 -33   25.71    1.97
   1   5 -33   23.09    1.76
  -1   5 -33   26.04    2.00
  -1   5 -32   24.21    1.83
  -1   5 -32   27.99    2.14
  -1   5 -32   25.65    2.06
   1  -5 -32   56.17    3.83
   1  -5 -32   51.95    3.90
   1   5 -32   27.47    2.19
   1   5 -32   23.94    2.01
  -1   5 -32   27.99    2.28
  -1  -5 -32   58.62    4.51
   1   5 -32   25.28    2.10
  -1  -5 -32   58.23    4.23
  -1   5 -32   30.12    2.39
   1  -5 -32   50.57    3.75
  -1  -5 -31    9.65    2.20
  -1   5 -31    3.50    0.84
  -1   5 -31    5.09    1.01
   1   5 -31    3.26    0.77
   1  -5 -31    8.23    1.86
   1   5 -31    3.34    0.84
   1   5 -31    3.95    0.91
  -1   5 -31    3.79    0.98
   1  -5 -31    6.31    1.66
  -1   5 -31    3.53    0.83
   1   5 -31    4.01    0.96
   1  -5 -31    7.81    1.73
   1   5 -30   13.77    1.83
   1   5 -30   13.82    1.84
  -1   5 -30   13.07    1.76
   1  -5 -30   22.66    3.36
  -1  -5 -30   24.42    3.50
  -1   5 -30   12.70    1.81
  -1   5 -30   14.01    1.83
   1   5 -30   13.73    1.73
  -1   5 -29   23.06    2.54
  -1  -5 -29   34.62    4.51
   1  -5 -29   31.25    4.11
  -1   5 -29   25.13    2.59
   1   5 -29   23.99    2.44
   1   5 -29   22.17    2.45
   1   5 -28    8.37    1.64
  -1   5 -28    6.27    1.35
   1   5 -28    7.33    1.42
   1  -5 -28   11.27    2.73
  -1   5 -28    7.44    1.44
  -1  -5 -28    8.36    2.32
   1   5 -27   31.14    3.15
  -1   5 -27   25.72    2.95
  -1  -5 -27   33.75    4.54
  -1   5 -27   30.79    3.20
   1  -5 -27   30.43    4.35
   1   5 -27   26.86    2.86
  -1   5 -26   19.16    2.63
   1   5 -26   18.30    2.52
  -1   5 -26   17.15    2.38
   1  -5 -26   20.92    3.55
   1   5 -26   19.03    2.52
   1  -5 -25   39.75    8.85
  -1   5 -25   36.29    3.66
  -1  -5 -25   36.86    9.06
   1   5 -25   29.03    2.96
   1   5 -25   36.53    3.54
  -1   5 -25   29.18    2.85
   1   5 -25   33.97    3.53
  -1   5 -25   36.01    3.58
   1  -5 -24   71.65   11.84
   1  -5 -24   71.95    5.20
   1   5 -24   73.42    5.10
  -1   5 -24   75.22    5.26
  -1  -5 -24   73.27   11.89
   1   5 -24   67.51    4.98
  -1   5 -24   76.18    5.44
  -1   5 -24   57.56    4.09
   1   5 -24   57.17    4.18
   1   5 -23    9.70    1.73
   1  -5 -23    8.59    3.12
   1  -5 -23   12.45    4.84
  -1  -5 -23   12.26    4.03
   1   5 -23   12.32    2.12
  -1   5 -23   12.57    2.16
  -1   5 -23   16.06    2.48
  -1  -5 -23   11.22    4.87
   1  -5 -23   14.12    2.20
   1   5 -23   13.14    2.10
  -1   5 -23    9.94    1.72
   1   5 -22    9.85    1.94
   1  -5 -22    3.15    1.24
  -1  -5 -22   10.87    4.17
   1   5 -22    9.77    1.95
  -1   5 -22    8.64    1.92
  -1   5 -22    9.11    1.95
  -1  -5 -22   10.49    4.07
   1  -5 -22    8.58    3.14
   1  -5 -22    8.61    1.60
  -1   5 -22    7.82    1.53
   1   5 -22    7.61    1.53
  -1   5 -21   57.85    4.56
   1   5 -21   59.69    4.64
   1   5 -21   64.43    4.73
   1  -5 -21   62.85    3.92
   1  -5 -21   73.74    9.22
  -1   5 -21   46.93    3.68
  -1  -5 -21   69.52    3.93
  -1  -5 -21   73.21    9.36
  -1  -5 -21   68.02    8.88
   1  -5 -21   70.50    9.29
   1   5 -21   47.87    3.76
  -1  -5 -21   67.93    9.18
  -1   5 -20   72.68    4.52
   1  -5 -20   99.75    4.97
   1   5 -20   89.95    5.58
   1   5 -20   70.24    4.53
  -1  -5 -20  100.77   10.36
   1  -5 -20   99.87    9.99
  -1  -5 -20   98.37    4.41
   1  -5 -20  103.11   10.49
  -1   5 -20   88.43    9.97
   1  -5 -20   93.74    9.80
  -1  -5 -20  102.72   10.37
   1   5 -20   84.38    5.38
  -1   5 -20   83.63    5.42
  -1  -5 -20   98.24    9.90
   1   5 -19   67.82    4.03
   1   5 -19   83.02    5.27
   1   5 -19   73.16    8.31
  -1   5 -19   90.85    9.81
  -1  -5 -19  100.27    9.71
  -1  -5 -19   97.00    9.56
   1   5 -19   89.69    5.41
  -1  -5 -19   93.83    8.95
   1  -5 -19   99.42    9.67
  -1   5 -19   88.39    5.44
   1   5 -19   73.61    4.47
   1  -5 -19  111.56   10.20
   1  -5 -19   94.43    4.29
   1  -5 -19  100.42    9.29
  -1  -5 -19   95.02    4.10
  -1   5 -19   71.84    8.20
   1  -5 -19   91.67    8.91
  -1  -5 -19  108.18    9.86
  -1  -5 -18   37.76    2.45
  -1  -5 -18   40.23    5.63
  -1  -5 -18   35.06    5.18
  -1  -5 -18   42.13    5.79
   1  -5 -18   37.65    5.55
  -1   5 -18   31.50    5.68
   1  -5 -18   38.00    5.60
   1  -5 -18   37.68    2.58
   1  -5 -18   35.80    5.31
  -1   5 -18   31.09    5.15
   1  -5 -18   43.57    5.79
   1   5 -18   35.43    5.68
   1  -5 -17   69.40    7.05
  -1  -5 -17   73.51    7.31
   1  -5 -17   67.00    7.04
  -1  -5 -17   66.82    6.74
   1  -5 -17   67.87    3.33
  -1  -5 -17   71.48    7.16
   1   5 -17   60.73    7.10
   1  -5 -17   73.66    7.06
  -1  -5 -17   70.53    6.88
  -1   5 -17   63.65    7.46
  -1  -5 -17   67.23    3.13
  -1   5 -17   70.97    8.28
   1  -5 -16   85.99    7.28
  -1  -5 -16   89.92    3.49
  -1  -5 -16   95.29    7.85
   1  -5 -16   86.23    3.52
   1   5 -16   82.22    7.94
   1  -5 -16   86.99    7.61
  -1  -5 -16   91.87    7.55
  -1   5 -16   88.82    9.08
  -1   5 -16   81.24    8.16
   1   5 -16   81.33    7.99
   1  -5 -16   98.77    7.93
  -1   5 -15   36.58    5.65
  -1  -5 -15   33.05    4.47
   1  -5 -15   32.31    4.19
  -1   5 -15   27.70    4.59
   1   5 -15   35.61    5.12
  -1  -5 -15   36.70    4.47
   1  -5 -15   39.02    4.81
  -1  -5 -15   33.98    2.07
   1  -5 -15   34.69    2.13
   1   5 -15   30.41    4.70
   1  -5 -15   38.36    4.77
   1  -5 -14   23.01    1.69
  -1  -5 -14   23.61    3.60
   1   5 -14   20.69    3.70
  -1   5 -14   21.52    4.20
  -1  -5 -14   21.68    3.34
   1  -5 -14   21.69    3.32
   1  -5 -14   21.18    3.45
  -1   5 -14   18.94    3.71
   1   5 -14   22.69    4.08
   1  -5 -13   53.96    5.15
  -1   5 -13   41.70    5.34
  -1  -5 -13   53.44    5.08
   1  -5 -13   49.68    2.41
  -1   5 -13   50.76    6.15
  -1  -5 -13   53.23    5.15
  -1  -5 -13   53.25    4.52
   1   5 -13   46.57    5.41
   1   5 -13   43.18    5.32
   1   5 -12  210.88   11.19
  -1  -5 -12  257.20   10.90
  -1   5 -12  215.50   12.34
   1  -5 -12  220.32    4.89
  -1   5 -12  216.55   11.86
   1  -5 -12  236.65   10.53
  -1  -5 -12  234.69   10.41
  -1  -5 -12  229.69    9.17
   1  -5 -12  232.89   10.38
   1   5 -12  208.29   11.35
   1   5 -11   83.28    6.75
   1  -5 -11  100.57    6.52
  -1  -5 -11   93.51    6.36
  -1   5 -11   84.67    7.14
   1  -5 -11  102.22    6.63
  -1  -5 -11   96.66    6.45
  -1  -5 -11  113.58    7.01
  -1   5 -11   89.10    7.65
   1   5 -11   84.28    6.84
  -1  -5 -11   99.65    5.86
   1  -5 -11   96.84    6.06
  -1  -5 -10  431.61   11.93
   1   5 -10  389.69   14.21
   1   5 -10  414.47   10.03
   1  -5 -10  432.30   13.18
  -1  -5 -10  430.43   13.31
   1  -5 -10  426.18   12.95
   1  -5 -10  433.71   12.55
  -1  -5 -10  433.60   12.63
   1   5 -10  399.34   14.60
  -1   5 -10  379.93   14.85
  -1  -5 -10  436.30   13.46
  -1   5 -10  420.71   16.09
  -1  -5 -10  447.55   13.58
   1  -5  -9  173.58    7.78
  -1  -5  -9  171.85    7.70
   1   5  -9  174.73    6.53
   1  -5  -9  169.23    7.89
  -1  -5  -9  182.51    8.44
   1   5  -9  150.93    8.52
  -1   5  -9  182.09    6.37
  -1  -5  -9  171.97    7.34
  -1   5  -9  153.20    9.10
   1  -5  -9  168.10    7.90
  -1  -5  -9  179.73    8.39
  -1   5  -9  169.09    9.92
   1   5  -9  152.15    8.68
  -1   5  -8  339.43    8.69
  -1  -5  -8  343.39   11.28
   1   5  -8  306.36   11.76
   1  -5  -8  333.36   10.68
  -1  -5  -8  338.96   10.09
   1   5  -8  304.45   11.93
  -1  -5  -8  324.34    7.75
  -1  -5  -8  330.90   10.30
  -1   5  -8  324.89   13.26
   1  -5  -8  325.51   10.70
   1  -5  -8  330.36   10.71
   1   5  -8  335.44    9.12
  -1   5  -8  302.68   12.54
   1  -5  -8  341.56   10.65
  -1  -5  -8  342.47   11.23
  -1   5  -7  132.73    8.27
  -1  -5  -7  145.58    7.13
   1   5  -7  142.73    7.87
  -1   5  -7  141.62    5.58
  -1   5  -7  137.08    8.15
  -1  -5  -7  141.54    5.27
  -1  -5  -7  145.92    6.65
   1   5  -7  132.88    7.47
   1  -5  -7  145.03    6.72
   1  -5  -7  138.01    6.69
  -1  -5  -7  149.22    6.52
   1  -5  -7  139.65    6.78
   1  -5  -6  653.63   14.20
  -1  -5  -6  642.62   11.61
   1  -5  -6  670.92   13.94
  -1   5  -6  627.31   17.29
   1   5  -6  652.98   16.39
  -1   5  -6  654.54   12.04
  -1  -5  -6  677.90   15.03
  -1  -5  -6  659.65   13.90
  -1  -5  -6  646.06   12.17
  -1  -5  -6  685.98   13.78
   1  -5  -6  676.29   14.44
  -1   5  -6  650.77   17.43
   1  -5  -6  665.28   14.22
   1  -5  -5  123.75    5.96
  -1  -5  -5  121.18    6.21
  -1   5  -5  120.62    7.29
  -1  -5  -5  111.53    5.21
  -1   5  -5  118.27    5.07
  -1  -5  -5  115.82    5.76
   1   5  -5  115.70    6.71
  -1  -5  -5  139.29    6.11
   1  -5  -5  120.61    5.91
   1   5  -5  105.17    3.10
   1  -5  -5  124.06    5.96
   1  -5  -5  116.85    5.61
  -1  -5  -5  112.10    4.98
  -1   5  -5  116.55    7.21
  -1  -5  -4  112.13    5.45
  -1  -5  -4  104.01    4.88
   1   5  -4  109.50    6.30
  -1  -5  -4  115.81    5.58
  -1  -5  -4  106.07    5.10
   1  -5  -4  112.27    5.59
  -1   5  -4  115.74    6.89
   1  -5  -4  112.88    5.33
  -1   5  -4  106.69    4.79
   1  -5  -4  115.46    5.61
  -1   5  -3   24.61    3.23
   1  -5  -3   24.18    2.51
   1  -5  -3   24.49    2.44
  -1  -5  -3   22.89    2.43
   1   5  -3   25.43    2.96
  -1  -5  -3   23.95    2.25
  -1  -5  -3   21.94    2.26
  -1   5  -3   23.61    2.22
  -1  -5  -3   32.46    2.90
   1  -5  -3   24.30    2.60
   1   5  -2 1662.65   23.62
   1  -5  -2 1612.94   20.59
   1  -5  -2 1608.68   19.24
  -1  -5  -2 1492.70   19.27
  -1   5  -2 1672.85   18.94
  -1   5  -2 1658.99   25.61
  -1  -5  -2 1629.38   18.29
   1  -5  -1  453.72   10.66
   1   5  -1  474.03   12.37
  -1   5  -1  472.04   13.35
  -1   5  -1  471.32    9.96
   1  -5  -1  439.73    9.68
  -1  -5  -1  424.77   12.25
  -1  -5  -1  393.57   10.08
  -1  -5  -1  430.44    9.05
  -1  -5  -1  416.36   10.25
   1  -5   0 1766.39   19.38
   1   5   0 1941.75   24.80
  -1  -5   0 1684.95   21.10
  -1  -5   0 1780.53   21.46
  -1  -5   0 1739.26   18.00
  -1   5   0 1947.30   26.58
  -1  -5   0 1776.02   24.97
  -1   5   0 1951.51   20.45
   1  -5   0 1823.55   21.25
  -1  -5   1  446.87   12.30
   1  -5   1  438.13   12.12
   1  -5   1  427.68    9.19
  -1   5   1  472.18   12.81
   1  -5   1  440.01   10.18
  -1  -5   1  423.48   10.60
  -1   5   1  505.59   10.29
  -1  -5   1  455.69   10.87
   1  -5   1  438.54   10.74
   1   5   1  471.02   11.90
  -1   5   2 1611.98   23.53
   1  -5   2 1522.83   16.91
   1   5   2 1659.19   22.05
   1  -5   2 1516.22   22.63
   1   5   2 1607.58   23.11
  -1  -5   2 1585.62   20.52
  -1   5   2 1710.11   18.95
  -1  -5   2 1628.01   20.82
   1  -5   2 1457.04   18.40
  -1  -5   2 1611.00   23.81
   1  -5   2 1578.08   20.71
   1  -5   3   21.46    2.19
  -1  -5   3   36.53    3.08
  -1   5   3   25.47    2.96
   1   5   3   26.81    2.72
  -1  -5   3   28.28    3.28
  -1   5   3   27.02    2.37
  -1   5   3   27.43    3.22
   1  -5   3   22.75    2.84
  -1   5   3   26.28    2.48
   1   5   3   22.30    2.69
   1  -5   3   20.13    0.91
  -1  -5   3   29.50    2.79
   1   5   3   24.24    2.85
   1  -5   4   98.82    4.55
  -1  -5   4  130.75    7.34
  -1   5   4  109.04    4.94
   1   5   4  108.99    5.98
  -1   5   4  117.87    4.92
  -1   5   4  112.72    4.23
   1   5   4  107.60    5.90
  -1   5   4  113.28    6.44
  -1  -5   4  116.13    5.53
   1  -5   4  114.46    6.51
  -1  -5   4  132.90    5.90
  -1   5   5  122.93    5.30
  -1  -5   5  136.81    8.09
  -1  -5   5  121.09    5.56
  -1   5   5  115.97    6.62
  -1   5   5  121.80    5.06
   1   5   5  120.04    6.33
   1  -5   5  113.18    4.80
   1   5   5  113.50    6.06
   1  -5   5  134.98    7.43
  -1  -5   5  126.22    5.83
  -1   5   5  122.90    4.70
  -1   5   6  695.62   13.14
  -1  -5   6  682.12   13.29
   1   5   6  649.50   14.99
   1   5   6  630.60   14.38
  -1   5   6  678.87   11.93
  -1  -5   6  677.98   13.59
  -1  -5   6  658.22   19.29
   1  -5   6  716.21   18.66
  -1   5   6  647.98   15.75
   1  -5   6  605.38   10.86
   1   5   6  641.45   14.58
  -1   5   6  671.52   11.70
   1  -5   7  130.08    4.84
  -1  -5   7  136.52    5.94
   1  -5   7  123.92    6.26
   1   5   7  138.69    6.93
  -1   5   7  135.82    4.29
   1  -5   7  139.42    9.02
  -1   5   7  151.55    5.82
   1   5   7  142.08    7.15
  -1   5   7  146.92    5.54
  -1  -5   7  144.84    6.36
   1   5   7  146.05    7.08
  -1   5   7  138.16    7.38
  -1  -5   7  140.85    6.01
  -1  -5   7  127.90    9.03
  -1   5   8  345.77    8.49
   1   5   8  313.70   10.68
  -1   5   8  315.19   11.21
  -1  -5   8  325.74    9.69
  -1  -5   8  283.52   14.18
  -1   5   8  349.44    9.39
  -1  -5   8  324.58    9.70
   1  -5   8  269.80   13.35
   1   5   8  307.04   10.63
  -1  -5   8  331.49    9.30
   1  -5   8  285.38   10.04
   1  -5   9  145.95   10.18
  -1   5   9  159.31    8.11
   1   5   9  169.33    6.17
   1   5   9  167.24    8.16
  -1  -5   9  166.82    6.62
  -1  -5   9  159.40   10.92
   1   5   9  165.54    7.98
  -1  -5   9  164.14    6.99
  -1  -5   9  158.51    7.23
   1  -5   9  150.41    7.65
  -1   5   9  178.74    6.13
  -1   5   9  178.76    7.05
  -1   5  10  424.00   13.62
  -1  -5  10  419.01   11.31
  -1  -5  10  444.39   12.50
   1  -5  10  407.44   13.15
  -1  -5  10  439.93   18.00
   1   5  10  438.06    9.88
   1  -5  10  404.27   16.98
   1   5  10  411.66   13.23
   1   5  10  419.00   13.10
  -1   5  10  466.74   12.07
  -1  -5  11  109.16    8.82
   1   5  11   81.25    6.08
  -1  -5  11   93.88    5.48
  -1   5  11   97.79    6.74
   1   5  11   96.11    4.62
  -1   5  11  105.51    6.00
   1  -5  11   92.61    6.47
   1   5  11   95.03    6.38
  -1  -5  11  101.50    6.16
   1  -5  11   93.78    8.06
   1  -5  12  226.44   10.51
  -1   5  12  257.65    9.92
   1   5  12  236.83   10.43
  -1   5  12  226.48   10.53
  -1  -5  12  241.71   10.00
  -1  -5  12  248.92   13.05
   1  -5  12  250.27   12.94
   1   5  12  209.65   10.21
   1  -5  13   48.50    4.98
  -1  -5  13   50.86    4.75
  -1   5  13   52.23    5.22
   1  -5  13   58.20    6.06
   1   5  13   52.95    5.15
  -1  -5  13   59.36    6.25
   1   5  14   26.22    3.74
  -1   5  14   22.16    3.54
  -1  -5  14   21.82    3.23
   1  -5  14   22.55    3.50
  -1  -5  14   24.42    3.96
   1  -5  14   24.13    3.83
  -1   5  15   39.01    4.83
   1   5  15   34.56    4.46
   1  -5  15   37.07    4.77
  -1  -5  15   36.18    4.41
   1  -5  15   36.85    4.64
  -1  -5  15   33.13    4.63
  -1   5  16   95.96    7.84
   1   5  16   98.84    7.72
   1  -5  16   88.68    7.32
   1  -5  16   80.19    7.11
   1  -5  16   95.14    7.57
  -1  -5  16   92.69    7.80
  -1  -5  16   90.37    7.15
   1  -5  17   74.29    6.98
   1   5  17   67.13    6.59
  -1  -5  17   62.72    2.89
   1  -5  17   65.99    6.59
  -1  -5  17   66.46    6.29
   1  -5  17   71.94    6.67
  -1   5  17   67.84    6.81
  -1  -5  17   70.49    6.86
   1  -5  17   61.51    2.88
   1  -5  18   33.97    4.65
  -1  -5  18   35.93    4.85
   1  -5  18   33.04    4.77
  -1  -5  18   36.76    5.09
   1  -5  18   37.29    5.12
   1   5  18   39.83    5.29
  -1   5  18   40.66    5.43
  -1  -5  18   33.53    2.16
   1  -5  18   32.10    2.15
  -1   5  19   83.19    3.72
   1   5  19   91.67    4.08
   1   5  19   86.30    7.98
   1  -5  19   81.64    7.69
   1  -5  19   67.63    4.84
  -1  -5  19   78.32    3.59
   1  -5  19   72.75    3.50
  -1  -5  19   65.93    4.54
  -1   5  19   97.27    8.70
  -1  -5  19   77.24    4.55
  -1  -5  19   80.75    3.37
  -1   5  19   86.38    3.95
   1   5  19   73.39    3.56
   1  -5  19   67.59    7.03
   1  -5  19   82.50    4.81
  -1  -5  19   79.09    7.44
  -1   5  20   83.05    3.84
   1  -5  20   73.45    5.13
   1   5  20   85.96    4.01
  -1  -5  20   77.17    7.50
   1  -5  20   67.63    3.47
  -1   5  20   83.51    3.90
  -1  -5  20   77.06    4.65
   1   5  20   87.25    4.10
  -1  -5  20   73.52    3.58
   1   5  20   75.29    3.69
   1  -5  20   87.07    4.96
  -1  -5  20   73.48    4.93
   1  -5  20   78.92    7.75
  -1  -5  20   85.64    7.86
  -1   5  20   82.63    3.96
  -1  -5  21   51.63    3.08
   1  -5  21   48.33    4.15
  -1   5  21   59.47    3.27
   1   5  21   60.72    3.41
   1  -5  21   56.15    6.66
  -1   5  21   53.20    3.10
  -1  -5  21   49.49    4.08
   1   5  21   59.74    3.38
  -1  -5  21   56.75    4.03
  -1  -5  21   49.88    6.12
   1  -5  21   47.56    3.68
  -1  -5  21   58.87    6.76
   1   5  21   52.01    3.10
   1  -5  21   48.37    2.99
  -1   5  21   62.59    3.53
  -1  -5  22    7.16    1.62
   1   5  22   10.83    1.53
  -1   5  22    8.75    1.37
  -1   5  22    7.81    1.23
  -1  -5  22   10.24    3.04
  -1  -5  22    8.76    1.60
   1  -5  22    8.11    2.65
   1  -5  22    8.17    1.55
   1   5  22    6.67    1.13
  -1  -5  22    8.13    1.33
   1   5  22    9.93    1.54
   1  -5  22    7.36    1.73
  -1  -5  22    8.55    2.43
  -1   5  22    8.59    1.28
  -1   5  23   12.56    1.52
  -1  -5  23   13.74    3.49
  -1  -5  23   10.34    1.93
  -1  -5  23   11.83    1.49
  -1  -5  23   12.60    1.91
   1  -5  23   12.40    1.92
   1   5  23   13.66    1.76
   1  -5  23   11.06    2.12
  -1   5  23   10.64    1.41
  -1   5  23   12.60    1.64
   1   5  23   12.34    1.61
  -1   5  24   65.53    3.55
   1  -5  24   64.78    4.26
   1   5  24   70.21    3.84
  -1   5  24   64.53    3.51
  -1  -5  24   74.39    4.70
  -1  -5  24   62.59    3.51
  -1   5  24   72.03    3.88
  -1  -5  24   63.32    4.82
   1   5  24   67.39    3.74
   1  -5  24   65.08    4.99
   1   5  25   34.87    2.70
  -1   5  25   33.82    2.66
   1  -5  25   29.91    2.89
  -1   5  25   28.71    2.35
   1   5  25   37.53    2.79
  -1  -5  25   32.85    3.51
   1  -5  25   30.32    3.40
  -1  -5  25   32.62    3.04
  -1   5  25   32.78    2.53
  -1  -5  26   18.85    2.27
   1   5  26   17.63    1.83
  -1  -5  26   18.56    2.63
   1  -5  26   19.09    2.59
  -1   5  26   14.53    1.72
  -1   5  26   18.87    1.97
   1  -5  26   17.21    2.11
  -1   5  26   17.26    1.83
   1   5  26   17.56    1.95
   1   5  27   27.87    2.36
  -1   5  27   26.58    2.12
   1  -5  27   28.26    3.10
  -1   5  27   28.90    2.42
   1   5  27   27.35    2.25
   1  -5  27   25.48    2.55
  -1  -5  27   27.09    3.11
  -1  -5  27   26.83    2.71
  -1   5  28    6.77    1.05
  -1  -5  28    7.95    1.44
   1   5  28    8.35    1.25
  -1   5  28    8.12    1.31
   1  -5  28    9.06    1.80
   1  -5  28    7.16    1.25
   1   5  28    7.59    1.12
  -1  -5  28    8.33    1.74
   1   5  29   22.01    1.83
   1  -5  29   22.15    2.14
  -1  -5  29   26.22    2.79
  -1   5  29   23.68    2.03
   1   5  29   24.06    2.03
   1  -5  29   23.68    2.71
  -1  -5  29   24.39    2.28
  -1  -5  30   14.66    2.05
   1  -5  30   10.98    1.39
   1   5  30   12.72    1.41
   1  -5  30   13.48    1.90
  -1  -5  30   12.91    1.57
   1   5  30   14.93    1.99
   1   5  30   11.85    1.26
  -1   5  30   19.26    2.27
  -1   5  30   13.07    1.45
   1   5  31    5.92    1.18
  -1  -5  31    2.74    0.68
  -1   5  31    4.62    1.02
  -1   5  31    4.14    0.83
   1   5  31    3.66    0.72
   1  -5  32   32.97    2.46
  -1   5  32   35.61    2.58
   1   5  32   31.45    2.45
  -1  -5  32   28.61    1.95
   1   5  33   31.08    2.22
  -1  -5  33   29.22    2.08
  -1   5  33   31.95    2.21
   1  -5  33   30.79    2.11
   1  -6 -32    8.43    1.50
  -1  -6 -32    6.47    1.29
  -1  -6 -32    8.03    1.65
   1  -6 -32    6.54    1.28
   1   6 -32    4.25    0.79
   1   6 -32    4.54    0.84
  -1   6 -32    4.12    0.88
  -1   6 -32    3.68    0.73
   1   6 -32    3.95    0.81
   1  -6 -31   26.59    3.17
  -1   6 -31   10.19    1.32
   1   6 -31   11.22    1.44
  -1   6 -31   10.82    1.44
   1  -6 -31   22.02    2.91
  -1  -6 -31   22.68    3.11
  -1   6 -31   10.24    1.23
  -1   6 -31   11.06    1.47
  -1   6 -31   12.10    1.48
   1   6 -31   10.74    1.39
   1  -6 -31   21.79    2.70
   1   6 -31   10.76    1.42
  -1   6 -30    7.73    1.36
   1   6 -30    6.71    1.17
   1   6 -30    6.30    1.22
   1  -6 -30   12.80    2.49
   1   6 -30    7.90    1.32
  -1   6 -30    7.30    1.16
  -1  -6 -30   13.23    2.85
  -1   6 -30    6.54    1.21
   1   6 -30    6.65    1.23
  -1   6 -30    7.11    1.26
  -1   6 -30    7.88    1.24
  -1   6 -29    2.52    0.88
   1   6 -29    1.72    0.79
  -1   6 -29    3.17    0.84
  -1  -6 -29    4.02    1.84
   1   6 -29    2.37    0.94
   1   6 -29    1.42    0.62
   1   6 -29    1.68    0.65
  -1   6 -29    2.00    0.75
   1  -6 -29    2.21    1.46
  -1   6 -29    2.60    0.98
   1   6 -28    8.38    1.53
  -1   6 -28    8.37    1.63
   1   6 -28    6.66    1.40
   1  -6 -28    8.76    2.49
  -1  -6 -28   10.74    2.96
   1   6 -28    7.71    1.50
  -1   6 -28    7.13    1.38
  -1   6 -28    8.28    1.64
   1   6 -27    1.70    0.71
   1   6 -27    1.60    0.81
   1   6 -27    2.18    0.85
  -1   6 -27    1.94    0.77
  -1  -6 -27    4.36    1.85
  -1   6 -27    2.61    1.23
   1  -6 -27    5.31    1.97
  -1   6 -27    2.55    1.06
   1  -6 -26   21.44    3.43
  -1   6 -26   18.57    2.46
   1   6 -26   18.97    2.47
   1   6 -26   19.35    2.50
  -1   6 -26   19.15    2.46
   1   6 -25    9.68    1.82
  -1   6 -25   10.19    2.01
  -1   6 -25    9.83    2.01
   1   6 -25    9.88    1.80
   1  -6 -24   68.17   11.22
  -1   6 -24   62.04    4.78
   1  -6 -24   71.57    5.20
  -1  -6 -24   86.31   12.90
  -1   6 -24   60.00    4.59
   1   6 -24   60.26    4.53
   1   6 -24   62.48    4.64
  -1   6 -23  136.05    7.10
   1  -6 -23  152.45   15.94
   1   6 -23  129.61    6.78
   1   6 -23  129.95    6.76
   1  -6 -23  148.63    7.02
  -1   6 -23  129.99    6.79
   1  -6 -22   15.90    4.95
  -1   6 -22   16.27    2.37
   1  -6 -22   21.52    2.57
  -1  -6 -22   25.20    5.83
   1   6 -22   19.95    2.67
  -1  -6 -22   19.03    5.08
  -1  -6 -22   23.43    2.51
  -1   6 -22   19.33    2.71
   1  -6 -22   19.92    5.06
   1   6 -22   17.15    2.48
  -1  -6 -21   22.27    5.46
  -1   6 -21   19.28    2.62
   1  -6 -21   20.97    5.13
   1  -6 -21   24.35    2.50
  -1  -6 -21   33.36    6.72
   1  -6 -21   24.21    5.29
  -1   6 -21   21.53    2.81
   1   6 -21   20.39    2.63
  -1  -6 -21   28.58    2.65
   1   6 -21   19.81    2.64
   1  -6 -21   24.98    5.69
  -1  -6 -21   27.03    5.79
  -1  -6 -20   35.01    6.15
   1  -6 -20   28.65    5.38
  -1   6 -20   25.75    3.04
   1   6 -20   23.65    2.86
  -1  -6 -20   31.39    5.94
   1   6 -20   21.74    1.84
   1  -6 -20   20.11    4.38
   1  -6 -20   30.03    2.62
  -1  -6 -20   24.50    5.07
  -1   6 -20   22.21    2.76
   1  -6 -20   34.80    6.27
  -1  -6 -20   30.93    2.52
   1   6 -20   23.82    2.80
  -1   6 -19   57.08    4.34
   1  -6 -19   69.53    3.81
  -1  -6 -19   74.54    3.75
   1   6 -19   63.98    4.55
  -1   6 -19   62.77    8.29
   1   6 -19   57.77    4.31
  -1   6 -19   58.36    4.49
  -1   6 -19   47.08    3.48
   1  -6 -19   69.98    8.12
   1  -6 -19   68.47    7.83
   1  -6 -19   75.48    8.51
   1   6 -19   50.78    2.76
  -1  -6 -19   74.84    8.47
  -1  -6 -19   68.79    8.04
  -1  -6 -18   84.75    3.87
   1  -6 -18   84.09    3.99
  -1   6 -18   78.93    9.16
  -1   6 -18   75.21    4.86
  -1   6 -18   71.07    8.58
   1   6 -18   77.43    4.93
   1   6 -18   78.21    4.95
  -1  -6 -18   89.29    8.52
  -1  -6 -18   83.89    8.44
   1   6 -18   74.96    8.80
   1  -6 -18   80.89    8.27
   1  -6 -18   85.20    8.64
   1  -6 -18   82.98    8.09
  -1  -6 -18   81.91    8.36
  -1   6 -18   80.35    5.17
  -1   6 -18   57.53    3.75
  -1  -6 -18   87.46    8.45
   1   6 -17   29.68    5.29
   1  -6 -17   27.70    4.54
   1  -6 -17   28.02    4.58
  -1   6 -17   32.75    5.81
  -1  -6 -17   36.08    5.21
   1  -6 -17   30.36    2.29
  -1   6 -17   27.87    5.35
  -1  -6 -17   30.13    4.78
  -1  -6 -17   31.06    2.28
  -1  -6 -17   32.85    5.16
   1  -6 -17   31.05    4.99
  -1  -6 -16  273.94   13.71
  -1  -6 -16  271.00   14.10
  -1  -6 -16  266.28    6.39
   1   6 -16  246.54   15.03
  -1   6 -16  241.57   15.11
   1  -6 -16  258.19   13.18
   1  -6 -16  261.64   13.67
   1  -6 -16  257.36    6.40
   1  -6 -16  270.70   13.89
  -1   6 -16  239.94   15.04
   1  -6 -15   30.57    2.13
  -1   6 -15   30.31    5.23
   1  -6 -15   30.53    4.46
   1   6 -15   27.45    4.60
   1  -6 -15   32.49    4.59
  -1  -6 -15   32.14    4.59
   1   6 -15   24.98    4.57
  -1  -6 -15   32.00    2.15
   1  -6 -15   30.90    4.40
  -1  -6 -15   33.61    4.65
  -1   6 -15   30.13    5.16
   1   6 -14  132.02   10.26
  -1   6 -14  130.45   10.57
   1  -6 -14  159.42    9.73
   1  -6 -14  148.03    4.50
  -1  -6 -14  159.35    9.68
  -1  -6 -14  167.72   10.03
   1   6 -14  139.30   10.06
  -1   6 -14  148.71   11.27
  -1  -6 -14  159.50    8.72
   1   6 -13    3.72    1.76
  -1   6 -13    3.83    2.13
   1  -6 -13    3.97    1.71
   1  -6 -13    3.38    0.71
   1  -6 -13    3.55    1.50
  -1   6 -13    3.49    1.84
  -1  -6 -13    3.71    1.51
   1   6 -13    3.15    1.48
  -1  -6 -13    4.77    1.83
  -1  -6 -13    4.50    1.64
  -1   6 -12  446.39   18.49
  -1   6 -12  427.22   18.15
   1   6 -12  425.10   17.61
  -1  -6 -12  476.26   15.92
   1  -6 -12  470.70   15.65
   1  -6 -12  483.68   15.77
  -1  -6 -12  466.57   15.67
  -1  -6 -12  485.87   14.53
   1   6 -12  433.22   16.84
  -1  -6 -11  276.93   10.68
  -1  -6 -11  271.35   11.61
   1  -6 -11  270.59   11.45
  -1   6 -11  247.68   13.46
  -1  -6 -11  267.32   11.58
  -1  -6 -11  264.09   11.47
   1  -6 -11  283.07   11.23
   1   6 -11  242.58   12.32
   1   6 -11  245.44   12.91
  -1   6 -11  243.24   13.29
   1  -6 -11  274.70   11.51
   1   6 -10  261.80    8.92
  -1  -6 -10  253.24   10.96
   1  -6 -10  254.97   10.74
  -1  -6 -10  248.13   10.25
   1   6 -10  237.73   12.36
   1  -6 -10  259.07   10.84
   1  -6 -10  263.07   10.63
   1   6 -10  232.37   11.67
  -1  -6 -10  253.37   10.02
  -1   6 -10  229.69   12.59
  -1   6 -10  226.99   12.62
  -1  -6 -10  264.92   11.22
  -1  -6  -9   19.50    2.74
   1   6  -9   21.19    2.53
  -1  -6  -9   18.71    2.73
  -1  -6  -9   20.08    3.06
  -1   6  -9   19.71    3.64
   1  -6  -9   18.39    2.85
  -1  -6  -9   19.09    2.95
   1  -6  -9   29.39    3.47
   1   6  -9   23.67    3.85
   1  -6  -9   17.80    2.80
  -1   6  -9   21.46    3.74
   1  -6  -9   19.55    2.87
  -1  -6  -8   86.73    5.72
  -1  -6  -8   94.84    6.45
   1  -6  -8   86.67    5.84
  -1   6  -8  111.98    5.61
   1   6  -8   79.20    6.72
   1   6  -8   87.53    5.20
  -1   6  -8   87.96    7.38
   1  -6  -8   89.64    5.97
  -1   6  -8   85.70    7.23
   1  -6  -8   91.53    6.04
   1  -6  -8   91.51    6.04
  -1  -6  -8   88.76    6.21
  -1  -6  -8   89.12    5.67
   1  -6  -7  380.74   11.99
   1   6  -7  339.43   13.47
   1  -6  -7  377.82   11.93
  -1  -6  -7  381.09   12.49
  -1   6  -7  353.14   14.48
  -1  -6  -7  368.20    9.79
  -1   6  -7  390.98   10.43
  -1  -6  -7  377.20   11.48
   1  -6  -7  371.13   11.86
  -1   6  -7  350.16   14.40
  -1  -6  -7  368.56   11.48
  -1  -6  -6  329.52    9.53
   1  -6  -6  332.15   10.93
  -1  -6  -6  334.45   10.62
   1  -6  -6  335.21   10.69
   1  -6  -6  340.54   11.16
  -1   6  -6  349.22    9.80
  -1   6  -6  312.76   13.36
  -1  -6  -6  351.74   10.97
   1  -6  -6  350.12   11.27
  -1  -6  -6  330.13   11.42
   1   6  -6  324.39   12.86
  -1   6  -5   95.60    7.08
  -1  -6  -5  102.40    6.17
  -1   6  -5  111.91    5.53
  -1  -6  -5   93.27    5.31
   1  -6  -5   96.52    5.64
  -1  -6  -5  103.52    5.84
   1  -6  -5   96.51    5.80
   1  -6  -5   99.71    5.88
  -1  -6  -5  100.12    5.33
  -1  -6  -5   99.46    5.74
   1  -6  -5  100.14    5.84
   1   6  -5   90.15    6.54
  -1  -6  -4   19.67    2.54
  -1   6  -4   18.03    3.10
  -1  -6  -4   18.77    2.46
   1  -6  -4   21.91    2.68
  -1  -6  -4   28.03    2.90
   1  -6  -4   18.38    2.58
  -1  -6  -4   20.18    2.71
   1   6  -4   17.29    2.80
   1  -6  -4   17.69    2.35
  -1   6  -4   16.83    2.18
  -1   6  -3   87.83    6.52
  -1  -6  -3   86.27    5.20
   1  -6  -3   84.03    4.98
  -1  -6  -3   88.37    5.41
   1  -6  -3   85.82    5.30
  -1   6  -3   90.88    4.93
   1   6  -3   87.89    6.14
  -1  -6  -3   79.42    4.93
  -1  -6  -3   78.20    5.02
   1  -6  -3   87.01    5.23
  -1   6  -2  260.07   11.04
   1  -6  -2  248.88    8.94
  -1  -6  -2  225.30    8.39
  -1  -6  -2  237.84   10.40
   1   6  -2  261.86   10.38
  -1  -6  -2  218.59    8.36
  -1  -6  -2  258.09    8.86
  -1  -6  -2  241.36    7.53
   1  -6  -2  236.47    8.40
  -1   6  -2  266.40    8.43
   1  -6  -2  241.23    8.19
  -1  -6  -1  180.84    6.37
  -1   6  -1  190.57    7.15
  -1  -6  -1  165.77    7.33
  -1  -6  -1  171.14    8.65
   1   6  -1  185.64    8.63
   1  -6  -1  177.03    6.88
   1  -6  -1  178.51    7.49
  -1   6  -1  184.11    9.05
  -1  -6  -1  161.68    7.22
  -1  -6   0   31.91    2.62
   1  -6   0   26.88    2.85
  -1  -6   0   25.41    2.84
   1  -6   0   27.32    3.42
  -1   6   0   28.88    3.57
  -1  -6   0   28.87    3.04
   1  -6   0   28.59    2.70
  -1   6   0   29.72    2.79
   1   6   0   27.75    3.28
  -1  -6   0   29.09    3.57
   1  -6   1  177.28    8.56
  -1  -6   1  182.39    8.80
   1  -6   1  169.78    7.16
   1   6   1  187.55    8.34
  -1  -6   1  169.37    7.44
  -1  -6   1  174.56    7.54
  -1   6   1  185.03    8.85
   1  -6   1  170.92    6.46
  -1  -6   1  180.74    6.17
  -1   6   1  199.66    7.23
   1   6   2  238.84    9.84
  -1  -6   2  245.74   10.31
   1   6   2  241.43    9.35
  -1  -6   2  227.69    8.68
  -1   6   2  250.46   10.20
  -1   6   2  258.55    8.26
   1  -6   2  230.34    7.37
  -1  -6   2  217.49    6.68
   1  -6   2  233.40    8.24
   1  -6   2  237.73    9.99
  -1   6   2  244.19   10.45
  -1  -6   2  239.27    8.82
  -1   6   3   81.22    5.88
   1  -6   3   80.25    4.24
   1   6   3   88.18    5.98
   1  -6   3   74.34    4.54
  -1   6   3   93.63    4.93
   1  -6   3   90.89    6.24
  -1   6   3   88.96    3.72
  -1   6   3   82.05    4.94
  -1   6   3   84.46    6.13
  -1  -6   3   87.79    5.44
  -1  -6   3   80.01    5.09
  -1  -6   3   89.69    6.40
   1   6   3   89.60    6.02
   1   6   3   85.26    5.53
  -1   6   4   16.67    2.12
  -1   6   4   15.46    2.61
   1   6   4   17.67    2.71
  -1   6   4   15.58    2.09
   1  -6   4   16.34    2.09
  -1  -6   4   16.99    2.41
   1  -6   4   14.35    1.78
  -1   6   4   17.35    1.76
   1  -6   4   18.74    2.91
  -1  -6   4   20.85    3.15
   1   6   4   16.18    2.53
  -1  -6   4   14.32    2.17
   1  -6   5  108.44    7.27
  -1   6   5  109.95    5.39
  -1  -6   5  113.18    7.99
  -1   6   5   94.54    5.08
   1   6   5   96.86    6.31
   1  -6   5   84.77    4.20
   1   6   5   93.61    5.98
   1  -6   5   94.64    4.92
  -1   6   5  104.86    4.57
  -1  -6   5  100.12    5.78
  -1  -6   5  101.59    5.75
  -1   6   5   95.86    6.55
  -1  -6   6  346.22   10.92
  -1  -6   6  345.33   10.57
   1  -6   6  370.49   14.47
   1  -6   6  314.32    8.81
  -1   6   6  328.07   12.32
  -1  -6   6  355.83   15.26
   1   6   6  320.92   11.55
  -1   6   6  355.11    8.95
   1   6   6  318.12   11.04
  -1   6   6  347.96    9.96
  -1   6   6  363.08    9.75
  -1  -6   7  377.82   11.46
   1  -6   7  391.83   16.21
   1   6   7  366.59   12.52
   1   6   7  371.59   12.13
  -1   6   7  378.23   13.26
  -1  -6   7  387.86   11.18
  -1   6   7  403.99   10.06
   1  -6   7  357.99    9.17
  -1   6   7  390.44   10.14
  -1  -6   7  354.17   16.28
  -1  -6   8   85.65    5.52
  -1   6   8   97.13    5.20
   1  -6   8   73.01    7.55
  -1  -6   8   73.69    7.88
   1  -6   8   67.98    5.13
  -1   6   8   90.51    4.90
   1   6   8   88.08    6.25
  -1  -6   8   83.70    5.22
  -1   6   8   83.34    6.33
  -1  -6   8   81.47    5.31
  -1   6   9   19.76    3.18
  -1  -6   9   16.77    2.52
   1   6   9   20.56    2.43
   1   6   9   20.34    3.08
   1  -6   9   16.07    3.89
  -1  -6   9   20.02    2.76
   1  -6   9   14.77    2.56
  -1  -6   9   17.48    4.52
  -1   6   9   23.88    2.76
   1   6  10  248.65    8.39
  -1  -6  10  248.33   15.02
  -1   6  10  248.61   11.31
   1  -6  10  230.54   14.29
  -1  -6  10  253.32   10.13
   1  -6  10  216.87   10.17
  -1  -6  10  241.33    9.53
  -1   6  10  280.90    9.80
   1   6  10  248.88   10.84
   1   6  11  283.01    8.90
   1   6  11  267.05   11.52
   1  -6  11  265.03   15.32
  -1   6  11  268.66   12.00
  -1  -6  11  283.40   11.12
   1  -6  11  242.39   11.16
  -1  -6  11  264.43   15.27
  -1   6  12  477.27   16.39
   1   6  12  474.98   15.73
   1  -6  12  505.22   20.65
  -1  -6  12  493.77   15.32
  -1  -6  12  485.93   20.17
   1  -6  13    2.19    1.43
  -1  -6  13    3.94    2.01
  -1   6  13    4.01    1.55
   1  -6  13    2.62    1.14
  -1  -6  13    6.67    1.77
   1   6  13    4.89    1.85
   1  -6  14  169.90   11.29
   1  -6  14  141.12    9.32
  -1   6  14  158.37    9.88
  -1  -6  14  162.55   11.21
  -1  -6  14  157.85    9.27
   1   6  14  157.19    9.58
   1  -6  15   30.27    4.41
  -1   6  15   31.29    4.51
   1  -6  15   28.40    2.01
   1   6  15   30.54    4.34
  -1  -6  15   30.52    2.04
  -1  -6  15   34.43    5.11
  -1  -6  15   30.33    4.22
   1  -6  15   34.94    5.22
   1  -6  16  256.52   13.32
  -1  -6  16  267.01   12.87
  -1   6  16  270.69   13.77
   1   6  16  257.75   13.14
   1  -6  16  275.11   13.85
  -1  -6  16  247.67    5.95
   1  -6  16  228.94   12.48
   1  -6  16  242.90    5.93
  -1  -6  16  290.33   14.63
  -1  -6  17   27.05    2.01
   1  -6  17   26.50    4.40
  -1   6  17   31.88    4.95
   1  -6  17   27.98    2.07
   1  -6  17   31.71    4.83
  -1  -6  17   31.30    4.58
   1  -6  17   29.88    4.60
  -1  -6  17   33.89    5.14
   1   6  17   32.01    4.78
   1  -6  18   59.77    4.74
  -1  -6  18   70.04    4.58
  -1   6  18   75.24    3.61
   1   6  18   92.31    8.38
  -1   6  18   81.22    7.98
   1   6  18   70.40    3.52
   1  -6  18   81.53    7.86
   1  -6  18   70.63    3.34
   1   6  18   80.07    3.78
   1  -6  18   69.39    4.67
  -1   6  18   74.93    3.72
   1  -6  18   65.10    3.36
  -1  -6  18   81.44    7.53
   1   6  18   77.02    3.72
  -1  -6  18   73.59    3.44
  -1  -6  18   58.98    4.41
  -1  -6  18   75.14    3.40
   1   6  19   54.28    3.14
   1   6  19   61.48    3.38
   1  -6  19   59.41    4.34
   1  -6  19   51.70    3.05
   1  -6  19   58.55    6.93
  -1  -6  19   57.55    6.42
   1  -6  19   47.77    4.25
   1   6  19   61.67    3.41
  -1  -6  19   59.20    3.04
  -1  -6  19   58.09    4.31
  -1   6  19   58.51    3.19
  -1  -6  19   54.36    3.08
  -1  -6  19   45.07    3.89
  -1   6  19   60.18    3.41
  -1   6  19   60.66    3.33
  -1  -6  20   24.93    2.80
  -1  -6  20   24.91    4.45
   1  -6  20   21.05    2.80
   1   6  20   24.39    2.15
   1  -6  20   24.40    2.76
  -1  -6  20   22.98    4.09
   1  -6  20   27.48    4.84
  -1   6  20   27.06    2.31
  -1  -6  20   20.03    2.61
  -1  -6  20   21.31    1.95
  -1   6  20   24.85    2.13
   1  -6  20   21.90    2.02
  -1   6  20   26.35    2.18
  -1  -6  20   22.09    1.93
   1   6  20   22.91    2.04
   1   6  20   26.56    2.26
  -1  -6  21   16.52    3.87
   1  -6  21   15.78    2.43
  -1  -6  21   17.01    1.76
   1   6  21   23.47    2.22
   1  -6  21   17.92    3.92
   1   6  21   22.57    2.28
   1  -6  21   19.08    2.47
  -1   6  21   18.67    1.89
  -1   6  21   21.07    2.15
  -1  -6  21   18.85    3.80
  -1  -6  21   19.18    1.79
   1   6  21   20.17    1.98
  -1   6  21   19.38    1.92
  -1  -6  21   20.55    2.51
  -1  -6  21   16.21    2.32
  -1  -6  22   15.11    2.34
  -1  -6  22   18.39    4.04
   1  -6  22   17.55    2.55
  -1  -6  22   13.44    3.16
  -1   6  22   16.89    1.77
   1   6  22   20.77    2.11
  -1  -6  22   17.18    1.88
   1  -6  22   16.90    3.82
  -1  -6  22   15.86    2.22
   1  -6  22   16.70    2.30
   1   6  22   17.52    1.88
  -1   6  22   18.97    1.91
  -1   6  22   20.07    2.07
   1  -6  23  122.43    6.08
  -1   6  23  146.71    5.56
  -1   6  23  128.80    4.91
   1  -6  23  112.25    6.50
  -1  -6  23  110.71    6.27
  -1  -6  23  113.20    4.71
  -1   6  23  110.25    4.62
   1   6  23  133.21    5.17
   1  -6  23  115.83   10.14
  -1  -6  23  129.06    6.35
  -1  -6  23  122.92   10.36
   1   6  23  136.87    5.32
   1  -6  24   55.68    4.59
   1  -6  24   58.20    4.17
  -1   6  24   54.88    3.25
   1   6  24   61.54    3.49
  -1   6  24   61.18    3.39
  -1  -6  24   53.15    4.41
  -1  -6  24   62.27    4.35
  -1   6  24   70.62    3.85
   1   6  24   68.65    3.81
  -1  -6  25   10.49    1.65
  -1  -6  25    9.11    1.82
   1   6  25   10.42    1.40
   1  -6  25    8.33    1.59
   1   6  25    9.63    1.41
  -1   6  25   10.41    1.32
  -1   6  25   12.52    1.64
   1  -6  25    8.85    1.87
   1   6  26   19.21    1.99
  -1   6  26   19.47    1.98
   1  -6  26   14.38    2.08
   1  -6  26   17.58    2.55
  -1   6  26   18.90    1.83
   1   6  26   19.00    1.93
  -1  -6  26   18.02    2.55
  -1  -6  26   18.20    2.27
  -1  -6  27    1.36    0.86
   1  -6  27    2.20    0.94
  -1   6  27    1.71    0.74
   1  -6  27    2.79    0.83
  -1   6  27    3.19    0.86
   1   6  27    2.91    0.83
  -1  -6  27    1.91    0.71
   1   6  27    2.04    0.68
   1   6  28    8.54    1.20
   1   6  28    6.75    1.03
  -1  -6  28    7.11    1.49
   1  -6  28    7.40    1.54
  -1   6  28    8.34    1.26
  -1  -6  28    8.40    1.41
   1  -6  28    6.55    1.26
  -1  -6  29    2.40    0.79
   1  -6  29    3.02    0.79
   1   6  29    2.74    0.75
   1   6  29    3.06    0.69
  -1   6  29    2.71    0.72
   1   6  29    3.52    1.06
  -1  -6  30    7.46    1.15
   1   6  30    6.66    1.00
  -1   6  30    9.15    1.45
   1   6  30    9.05    1.50
   1   6  30    5.16    0.77
  -1   6  30    7.29    1.00
   1  -6  30    7.07    1.15
   1   6  31   14.68    1.70
   1   6  31   10.83    1.15
  -1   6  31   14.62    1.72
   1  -6  31   14.16    1.69
  -1   6  31    9.94    1.09
   1  -6  31   11.08    1.23
  -1  -6  31   11.58    1.38
  -1   6  32    4.38    0.87
   1   6  32    5.81    1.01
   1  -6  32    4.81    0.97
  -1   7 -32   21.38    1.68
   1   7 -31    1.14    0.37
   1  -7 -31    3.80    1.27
  -1   7 -31    2.79    0.70
   1  -7 -31    2.92    0.89
  -1  -7 -31    2.01    0.89
  -1   7 -31    2.23    0.63
   1   7 -31    1.06    0.46
   1   7 -31    1.67    0.54
   1   7 -30   22.96    2.03
  -1  -7 -30   43.67    4.67
   1  -7 -30   37.39    4.08
  -1   7 -30   18.48    1.70
  -1   7 -30   21.05    2.06
   1   7 -30   20.14    2.00
  -1   7 -30   19.25    1.71
   1   7 -30   21.93    2.00
  -1   7 -30   20.44    2.05
   1   7 -29   21.63    2.17
  -1   7 -29   20.75    2.16
  -1   7 -29   21.53    2.20
  -1   7 -29   22.30    2.07
   1  -7 -29   32.88    4.28
   1   7 -29   22.12    2.19
   1   7 -29   21.49    2.19
  -1  -7 -29   34.31    4.62
  -1   7 -29   22.52    2.06
  -1   7 -29   22.99    2.30
   1   7 -28   12.38    1.71
   1   7 -28   12.34    1.82
   1  -7 -28   18.27    3.36
  -1   7 -28   13.07    1.83
   1   7 -28   11.49    1.69
  -1   7 -28   12.12    1.76
  -1   7 -28   13.19    1.72
  -1   7 -28   12.24    1.66
  -1  -7 -28   15.55    3.27
   1   7 -28   14.75    1.87
  -1   7 -28   10.46    1.64
   1   7 -27    6.90    1.50
   1   7 -27    6.70    1.35
  -1  -7 -27    8.41    2.37
  -1   7 -27    6.80    1.45
  -1   7 -27    5.64    1.14
   1   7 -27    7.72    1.51
  -1   7 -27    6.17    1.24
   1   7 -27    6.65    1.47
   1  -7 -27    5.43    1.58
  -1   7 -27    6.13    1.33
  -1   7 -27    6.08    1.35
  -1   7 -26    7.52    1.42
  -1   7 -26    9.01    1.78
   1   7 -26    8.36    1.69
  -1   7 -26    7.58    1.52
   1   7 -26    7.32    1.51
   1   7 -26    9.46    1.71
  -1   7 -26    7.68    1.60
   1   7 -26    8.13    1.53
  -1   7 -25   34.21    3.19
   1   7 -25   34.23    3.32
   1   7 -25   34.88    3.31
  -1   7 -25   35.75    3.49
   1   7 -25   34.84    3.34
  -1   7 -25   32.79    3.26
  -1   7 -25   31.11    3.21
   1  -7 -25   48.39    4.56
   1   7 -25   37.14    3.46
   1  -7 -24   45.56    4.18
  -1   7 -24   36.96    3.62
  -1   7 -24   34.72    3.30
   1   7 -24   34.72    3.47
   1   7 -24   35.75    3.45
   1   7 -24   35.33    3.46
  -1   7 -24   31.26    3.31
  -1   7 -23   97.86    5.69
   1   7 -23   92.18    5.66
  -1   7 -23   94.86    5.78
   1  -7 -23  121.69   14.11
   1   7 -23   91.60    5.60
  -1  -7 -23  132.36   14.66
  -1   7 -23  104.81    6.16
   1   7 -23   96.68    5.83
  -1  -7 -23  132.30    6.36
   1  -7 -23  122.97    6.45
  -1   7 -22   22.88    2.81
   1   7 -22   22.15    2.75
   1  -7 -22   28.60    6.35
   1  -7 -22   30.46    3.01
  -1   7 -22   23.09    2.78
  -1   7 -22   22.21    2.79
  -1  -7 -22   33.09    3.07
   1   7 -22   22.55    2.84
  -1  -7 -22   39.41    7.51
   1   7 -22   21.95    2.75
  -1  -7 -21  160.07   14.55
   1   7 -21  126.70    6.66
  -1   7 -21  126.60    6.83
   1  -7 -21  153.96    6.42
   1   7 -21  129.37    6.76
   1  -7 -21  160.77   14.25
  -1   7 -21  124.19    6.47
  -1  -7 -21  162.83    6.36
  -1   7 -21  112.71    6.30
   1   7 -21  123.26    6.60
  -1  -7 -21  176.11   15.12
   1  -7 -20  186.77   14.48
  -1  -7 -20  195.85    6.64
   1  -7 -20  194.35   14.49
   1  -7 -20  196.72    6.86
  -1  -7 -20  205.51   15.22
   1  -7 -20  193.50    6.57
   1   7 -20  155.69    7.38
   1   7 -20  156.14    7.36
   1  -7 -20  180.00   13.65
  -1  -7 -20  205.22   15.64
  -1   7 -20  148.60    7.21
  -1   7 -20  161.13    7.61
   1   7 -20  149.79    7.21
  -1  -7 -19   83.95    9.30
   1  -7 -19   90.82    9.55
   1  -7 -19   89.96    4.45
   1  -7 -19   80.98    8.75
  -1  -7 -19   90.93    9.63
   1   7 -19   71.03    4.96
   1   7 -19   61.75    3.13
  -1  -7 -19   87.89    4.30
   1   7 -19   70.94    4.91
  -1   7 -19   73.39    5.05
  -1   7 -19   65.33    4.76
   1   7 -18   33.80    2.26
  -1   7 -18   40.28    3.67
   1  -7 -18   46.88    6.34
  -1  -7 -18   45.04    6.48
  -1  -7 -18   56.12    7.21
  -1   7 -18   36.91    3.52
   1  -7 -18   44.97    3.03
  -1   7 -18   45.00    7.07
   1   7 -18   39.96    3.58
  -1  -7 -18   49.58    3.10
   1   7 -18   38.97    3.59
  -1  -7 -18   47.34    6.40
   1  -7 -18   50.40    6.70
   1   7 -17   71.54    3.21
  -1   7 -17   83.09    5.13
  -1   7 -17   86.54    5.29
  -1  -7 -17  106.17    9.61
   1  -7 -17   91.52    8.49
   1  -7 -17  103.92    4.42
  -1  -7 -17   98.67    8.94
   1   7 -17   83.53    5.13
   1   7 -17   86.20    5.21
   1  -7 -17  101.34    9.05
  -1   7 -17   75.86    8.91
  -1  -7 -17   98.18    4.23
  -1   7 -16   78.06    8.86
  -1  -7 -16   95.54    8.52
  -1  -7 -16   92.74    3.98
  -1   7 -16   81.25    4.98
   1  -7 -16   91.91    8.40
   1   7 -16   75.61    4.76
  -1   7 -16   78.98    4.91
   1  -7 -16   86.15    8.17
  -1   7 -16   80.55    9.26
   1  -7 -16   88.09    8.10
   1   7 -16   82.60    9.30
   1  -7 -16   91.81    4.00
  -1  -7 -16   93.89    8.84
  -1   7 -15  191.61   14.11
  -1  -7 -15  225.53   12.63
  -1   7 -15  203.37   14.01
   1  -7 -15  219.91   12.54
   1  -7 -15  221.80    6.01
   1  -7 -15  221.13   12.41
  -1  -7 -15  226.06   12.75
  -1  -7 -15  224.85    6.01
   1   7 -15  197.03   13.98
   1   7 -14   19.82    4.33
   1  -7 -14   22.98    1.89
  -1   7 -14   19.69    4.33
  -1   7 -14   16.16    3.96
  -1  -7 -14   23.73    3.68
  -1  -7 -14   23.19    3.90
  -1  -7 -14   23.79    3.93
   1  -7 -14   24.69    4.17
   1   7 -13  221.58   14.15
  -1   7 -13  215.49   14.26
  -1   7 -13  219.96   13.95
   1  -7 -13  237.14    5.89
  -1  -7 -13  248.77   11.53
   1  -7 -13  244.40   12.21
  -1  -7 -13  243.00   12.31
   1  -7 -13  242.21   12.28
  -1  -7 -13  243.49   12.39
  -1  -7 -12  146.60    8.57
  -1  -7 -12  135.54    8.94
   1   7 -12  119.89   10.10
   1  -7 -12  137.31    8.83
  -1  -7 -12  133.08    8.90
   1  -7 -12  135.40    8.90
  -1   7 -12  123.83   10.30
  -1   7 -12  136.47   11.25
  -1   7 -11  363.53   17.20
   1  -7 -11  402.17   14.47
  -1  -7 -11  413.52   15.23
   1   7 -11  359.98   16.99
  -1  -7 -11  409.91   15.30
  -1   7 -11  368.56   17.83
   1  -7 -11  397.86   14.67
  -1  -7 -11  398.70   13.92
   1  -7 -11  396.36   14.70
  -1  -7 -11  411.76   15.21
   1   7 -10  191.58    8.44
  -1  -7 -10  184.91    9.46
  -1   7 -10  175.85   11.95
   1  -7 -10  188.00    9.79
  -1  -7 -10  198.21    9.61
   1   7 -10  175.59   11.57
  -1  -7 -10  191.96   10.15
   1  -7 -10  191.34    9.89
  -1  -7 -10  206.83   10.52
   1  -7 -10  198.45    9.95
  -1   7  -9  259.70   14.16
  -1  -7  -9  271.54   11.83
   1  -7  -9  270.91   11.47
   1  -7  -9  278.70   11.51
   1   7  -9  260.94   13.71
   1  -7  -9  260.01   11.24
   1  -7  -9  274.88   11.57
  -1  -7  -9  281.16   11.98
  -1  -7  -9  277.49   11.20
  -1  -7  -9  260.64   10.90
   1   7  -9  288.81   10.38
   1   7  -8  300.12   14.26
  -1  -7  -8  333.70   12.06
  -1  -7  -8  337.93   12.09
  -1  -7  -8  345.35   13.06
   1  -7  -8  341.23   12.61
  -1   7  -8  302.81   14.88
   1  -7  -8  327.09   12.27
  -1  -7  -8  347.51   13.06
   1  -7  -8  326.34   12.26
   1  -7  -8  335.27   12.48
   1   7  -8  353.35   11.52
  -1  -7  -7    5.46    1.62
  -1  -7  -7    6.18    1.71
   1   7  -7    4.85    1.82
  -1   7  -7    7.29    1.58
  -1   7  -7    2.73    1.66
   1   7  -7    6.53    1.53
   1  -7  -7    5.31    1.59
   1  -7  -7    6.57    1.74
   1  -7  -7    5.08    1.31
  -1  -7  -7    5.39    1.57
   1  -7  -6  106.58    6.91
   1  -7  -6   99.32    6.36
  -1  -7  -6  104.94    6.90
  -1  -7  -6  106.00    6.60
   1  -7  -6   99.18    6.44
  -1  -7  -6   96.69    5.86
  -1   7  -6  109.30    6.15
  -1   7  -6   98.76    8.09
  -1  -7  -6  102.13    6.40
   1   7  -6  102.77    7.95
   1  -7  -6   99.75    6.50
   1  -7  -5 2040.18   28.95
   1  -7  -5 2071.45   29.92
  -1   7  -5 2214.08   27.65
   1  -7  -5 2079.59   29.22
  -1  -7  -5 1993.65   28.18
  -1   7  -5 2010.48   35.73
  -1  -7  -5 2010.76   29.83
   1  -7  -5 1982.53   27.83
  -1  -7  -5 2121.35   29.80
  -1  -7  -5 1923.88   26.88
   1   7  -5 2013.50   34.38
  -1  -7  -4  332.06   11.60
   1  -7  -4  339.27   11.92
  -1   7  -4  352.10   10.89
   1   7  -4  321.73   13.35
  -1  -7  -4  336.29   11.33
  -1   7  -4  315.03   13.77
   1  -7  -4  323.85   11.21
   1  -7  -4  301.91   10.58
  -1  -7  -4  292.04   10.61
  -1  -7  -3  268.62   12.45
   1  -7  -3  285.64   10.85
  -1  -7  -3  287.10   10.82
  -1   7  -3  304.63   10.09
   1   7  -3  275.32   12.04
  -1   7  -3  280.92   12.79
  -1  -7  -3  266.24    9.99
   1  -7  -3  263.87    9.68
   1  -7  -3  257.44    9.82
  -1  -7  -3  247.37    9.86
  -1  -7  -3  255.81   10.10
  -1   7  -2  969.78   17.92
   1  -7  -2  852.50   17.61
  -1   7  -2  869.40   21.93
   1   7  -2  873.76   21.02
  -1  -7  -2  790.29   17.94
   1  -7  -2  828.43   16.96
   1  -7  -2  882.67   18.86
  -1  -7  -2  847.45   21.72
  -1  -7  -2  848.83   17.79
  -1  -7  -2  879.96   18.90
  -1  -7  -2  770.52   17.70
   1  -7  -1 1666.52   25.63
  -1   7  -1 1856.35   24.82
  -1  -7  -1 1624.62   29.70
  -1  -7  -1 1485.58   24.78
   1   7  -1 1691.03   28.88
  -1  -7  -1 1606.53   25.67
  -1  -7  -1 1618.70   24.62
   1  -7  -1 1609.38   23.21
  -1   7  -1 1693.46   30.25
   1  -7  -1 1632.88   29.81
  -1  -7  -1 1456.49   24.59
   1   7   0  593.24   16.72
   1  -7   0  562.39   17.06
  -1  -7   0  587.82   17.49
  -1  -7   0  569.84   14.51
  -1  -7   0  557.52   15.25
   1  -7   0  559.35   13.37
  -1  -7   0  541.35   14.93
  -1   7   0  593.08   17.61
  -1  -7   0  584.29   15.39
   1  -7   0  572.66   14.88
   1   7   1 1711.45   28.06
   1   7   1 1641.45   28.38
  -1  -7   1 1563.53   25.52
  -1  -7   1 1602.01   25.97
  -1  -7   1 1628.42   29.09
   1  -7   1 1610.34   22.50
   1  -7   1 1610.52   28.62
   1  -7   1 1610.70   24.83
  -1   7   1 1656.19   29.34
   1   7   2  912.57   21.30
  -1  -7   2  888.61   21.64
  -1   7   2  902.27   18.67
   1   7   2  846.02   20.33
  -1  -7   2  838.65   18.75
   1  -7   2  810.25   15.48
  -1   7   2  853.85   21.34
  -1   7   2  975.90   17.87
  -1   7   2  886.08   21.10
   1  -7   2  867.75   20.90
  -1  -7   2  841.82   18.63
   1   7   2  897.01   19.93
   1  -7   2  845.03   17.47
  -1   7   3  277.53   11.77
  -1   7   3  270.17    9.78
   1  -7   3  268.10    9.67
  -1  -7   3  317.62   11.54
   1   7   3  284.01   11.18
   1   7   3  276.67   11.52
  -1  -7   3  287.60   10.75
   1  -7   3  261.71    8.59
  -1   7   3  309.82   10.02
  -1  -7   3  297.11   12.76
   1  -7   3  287.18   12.15
  -1   7   3  269.09   12.00
   1   7   3  279.89   11.53
   1   7   4  318.85   12.46
   1  -7   4  342.38   13.61
  -1   7   4  360.38   10.81
   1   7   4  322.99   12.14
   1  -7   4  292.27    8.88
  -1  -7   4  338.34   11.70
   1  -7   4  308.50   10.23
  -1  -7   4  367.43   14.76
  -1   7   4  324.58   13.07
  -1  -7   4  334.01   11.91
   1   7   5 2029.46   30.49
   1   7   5 2003.38   31.34
  -1   7   5 2011.87   32.94
  -1   7   5 2248.39   27.28
   1  -7   5 1997.32   25.58
   1  -7   5 2250.40   36.74
  -1  -7   5 2093.57   29.92
  -1  -7   5 2131.77   29.45
  -1  -7   5 2276.55   39.14
  -1   7   6  117.72    6.23
   1  -7   6  104.29    5.65
   1  -7   6  114.95    8.88
   1   7   6   98.71    6.63
  -1  -7   6  107.37    9.12
  -1  -7   6  107.08    6.50
  -1  -7   6  107.02    6.78
  -1   7   6  102.85    7.55
   1   7   6  102.21    7.08
  -1  -7   7    5.88    2.50
   1   7   7    6.38    1.78
  -1   7   7    5.36    1.71
  -1   7   7    4.77    1.28
  -1  -7   7    7.24    1.95
   1  -7   7    4.12    1.18
   1   7   7    6.42    1.87
   1  -7   7    3.72    1.81
  -1  -7   8  282.89   16.65
  -1   7   8  373.51   10.85
   1   7   8  337.49   10.79
   1   7   8  346.80   12.77
   1   7   8  313.48   12.72
  -1   7   8  322.16   13.45
   1  -7   8  303.13   16.48
  -1  -7   8  334.94   12.17
   1  -7   9  241.41   15.42
  -1  -7   9  279.43   11.14
  -1   7   9  262.42   12.31
  -1  -7   9  231.09   15.66
   1   7   9  267.00   11.86
   1   7   9  290.00   10.01
   1   7  10  190.97   10.17
  -1  -7  10  182.07   13.93
  -1   7  10  189.73   10.55
   1   7  10  196.11    8.22
   1  -7  10  172.51   13.30
   1   7  11  396.72   11.73
  -1   7  11  408.17   15.80
  -1  -7  11  388.36   20.48
   1  -7  11  384.50   20.04
   1   7  11  391.73   14.82
  -1  -7  12  142.33   12.02
   1  -7  12  125.58   11.34
  -1   7  12  133.92    9.22
   1   7  12  142.30    9.24
   1   7  13  246.80   12.31
   1  -7  13  259.71   15.78
  -1   7  13  249.59   12.81
  -1  -7  13  239.02    5.87
  -1  -7  13  250.53   15.67
   1  -7  13  233.51    5.89
   1  -7  14   21.92    4.64
  -1   7  14   21.99    3.86
  -1  -7  14   20.96    1.80
   1  -7  14   21.30    1.83
  -1  -7  14   22.74    3.63
   1   7  14   24.68    3.98
  -1  -7  14   24.54    4.64
  -1  -7  15  240.37   14.56
   1   7  15  214.91   12.15
   1  -7  15  243.97   14.42
  -1  -7  15  212.38    5.70
   1  -7  15  217.61   12.56
  -1   7  15  223.10   12.77
  -1  -7  15  212.02   11.68
   1  -7  15  197.38    5.59
   1  -7  16   96.45    8.95
   1  -7  16   86.12    8.20
  -1  -7  16   86.07    7.62
  -1  -7  16   69.30    4.86
   1  -7  16   83.34    3.68
   1   7  16   89.60    8.07
   1  -7  16   75.17    5.12
  -1   7  16   92.24    8.43
   1  -7  16   59.40    4.94
  -1  -7  16   84.04    3.67
   1   7  17   89.81    3.45
  -1  -7  17   91.68    3.89
   1  -7  17   70.11    5.34
   1  -7  17   85.56    5.51
   1   7  17   94.78    4.28
   1  -7  17   84.36    3.52
   1   7  17   83.00    3.77
  -1   7  17   92.03    4.14
  -1   7  17   90.80    3.96
   1   7  17   91.71    4.09
   1   7  17   90.19    8.28
  -1  -7  17   94.62    8.23
  -1  -7  17   85.17    5.34
  -1  -7  17   69.08    5.01
  -1   7  17   96.44    4.14
   1  -7  17   89.56    3.91
  -1  -7  17   89.03    3.85
   1  -7  17   96.94    8.79
   1   7  17   91.76    4.16
  -1   7  17   96.52    8.78
  -1   7  17   95.57    4.03
   1  -7  17   78.37    3.72
  -1  -7  18   29.60    3.26
   1   7  18   48.10    3.02
   1  -7  18   29.62    3.46
  -1  -7  18   42.71    5.64
   1  -7  18   43.17    6.00
   1  -7  18   37.81    3.62
  -1   7  18   41.65    2.76
   1   7  18   35.80    2.56
   1   7  18   42.43    2.84
  -1  -7  18   39.85    2.64
  -1   7  18   43.53    2.89
   1   7  18   42.99    2.38
  -1   7  18   38.93    2.68
  -1  -7  18   37.70    3.55
  -1   7  18   43.60    2.81
   1  -7  18   35.93    2.59
  -1  -7  18   42.22    2.67
   1   7  18   41.08    2.85
  -1   7  19   65.96    3.53
   1   7  19   75.73    3.88
  -1  -7  19   65.68    3.46
  -1  -7  19   77.71    8.06
  -1   7  19   75.06    3.67
  -1  -7  19   73.75    3.59
  -1  -7  19   72.19    7.41
   1   7  19   77.96    3.90
   1  -7  19   53.40    4.58
  -1  -7  19   73.95    5.08
  -1   7  19   78.42    3.98
   1  -7  19   67.29    4.78
   1  -7  19   71.66    7.88
  -1  -7  19   59.22    4.61
   1  -7  20  163.96   12.11
  -1  -7  20  121.95    6.57
   1   7  20  178.61    5.96
  -1  -7  20  147.74   10.73
  -1  -7  20  157.80    5.26
  -1  -7  20  154.77    7.21
  -1  -7  20  164.09   12.03
   1   7  20  164.33    5.71
  -1   7  20  173.40    5.90
  -1   7  20  161.07    5.47
   1  -7  20  119.25    6.85
  -1  -7  20  143.60    5.24
  -1   7  20  147.39    5.29
   1  -7  20  155.85    7.29
   1  -7  21  125.18    6.40
  -1  -7  21  121.67    6.38
  -1   7  21  112.10    4.63
   1   7  21  138.44    5.31
   1  -7  21  130.96   10.86
  -1  -7  21  122.89    4.67
  -1  -7  21   95.43    5.83
   1  -7  21   96.27    6.13
  -1  -7  21  120.42   10.39
   1   7  21  133.38    5.20
  -1   7  21  137.34    5.36
  -1  -7  21  114.31    4.72
   1   7  22   29.68    2.50
  -1  -7  22   19.92    2.50
   1   7  22   26.46    2.35
  -1   7  22   19.53    1.93
  -1   7  22   25.81    2.31
   1  -7  22   23.07    4.64
  -1  -7  22   22.30    2.08
   1  -7  22   18.26    2.67
  -1   7  22   25.24    2.16
   1  -7  22   22.91    2.67
  -1  -7  22   19.80    2.68
  -1  -7  22   22.78    4.59
  -1  -7  23   80.44    5.29
  -1   7  23   96.32    4.19
   1   7  23  101.79    4.41
  -1   7  23  113.84    4.81
   1  -7  23   88.30    5.41
  -1   7  23   84.57    3.96
  -1  -7  23   92.39    5.45
   1  -7  23   82.61    5.49
   1   7  23  113.02    4.78
   1  -7  24   32.88    3.53
   1  -7  24   34.94    3.21
  -1  -7  24   34.96    3.29
   1   7  24   39.99    2.87
   1   7  24   39.86    2.75
  -1   7  24   41.85    2.94
  -1   7  24   35.87    2.49
  -1  -7  24   28.00    3.11
   1   7  25   34.05    2.52
  -1   7  25   38.96    2.59
   1  -7  25   31.95    3.03
  -1   7  25   38.29    2.74
  -1  -7  25   34.41    3.14
   1   7  25   36.66    2.65
  -1   7  26    9.23    1.36
   1   7  26    7.75    1.24
   1  -7  26    7.95    1.44
   1   7  26    9.43    1.41
  -1  -7  26    7.34    1.36
  -1   7  26    6.95    1.06
  -1   7  27    6.49    1.11
  -1   7  27    6.43    1.01
   1   7  27    6.17    0.97
  -1  -7  27    7.47    1.44
   1  -7  27    5.01    0.94
   1   7  27    7.13    1.14
   1   7  28   12.08    1.34
   1   7  28   12.45    1.41
  -1   7  28   14.35    1.51
  -1  -7  28   13.30    1.73
   1  -7  28   12.43    1.65
   1   7  28   18.72    2.17
  -1   7  29   21.80    1.79
   1   7  29   20.77    1.60
   1  -7  29   20.34    1.94
  -1  -7  29   22.15    2.13
   1   7  29   22.26    1.80
  -1   7  30   21.43    1.65
   1   7  30   18.26    1.39
   1   7  30   19.77    1.56
  -1  -7  30   22.35    1.98
   1   7  30   27.43    2.28
  -1   7  30   30.30    2.47
   1  -7  30   20.77    1.81
   1  -7  31    2.89    0.78
  -1  -7  31    3.00    0.72
  -1   7  31    1.72    0.63
  -1   7  31    1.27    0.41
   1   7  31    1.88    0.63
   1   7  31    1.61    0.42
  -1   7  32   29.17    1.96
  -1   8 -31   30.04    1.96
   1  -8 -31   59.55    3.86
  -1   8 -30    6.68    1.06
   1  -8 -30   10.18    2.06
   1   8 -30    6.80    0.99
   1   8 -30    7.85    1.07
   1   8 -30    6.26    1.01
  -1   8 -30    6.70    1.06
   1   8 -29   20.17    1.99
  -1   8 -29   19.70    1.98
   1   8 -29   17.82    1.78
   1   8 -29   21.55    1.95
   1  -8 -29   28.64    3.64
  -1   8 -29   18.33    1.94
  -1  -8 -29   31.87    4.20
  -1  -8 -28   13.06    2.95
   1   8 -28    6.30    1.12
   1  -8 -28   14.35    2.82
   1   8 -28    7.84    1.32
  -1   8 -28    6.64    1.09
  -1   8 -28    6.27    1.25
  -1   8 -28    8.51    1.31
   1   8 -28    7.31    1.26
  -1   8 -28    7.58    1.35
  -1   8 -27   55.79    3.52
   1   8 -27   54.42    3.78
  -1   8 -27   51.24    3.68
  -1   8 -27   53.20    3.75
   1   8 -27   53.49    3.63
  -1  -8 -27   73.67    6.21
   1   8 -27   55.65    3.70
  -1   8 -27   48.36    3.24
   1  -8 -27   69.87    5.97
  -1   8 -26    7.68    1.54
  -1   8 -26    9.61    1.70
   1   8 -26    8.95    1.51
   1   8 -26    7.89    1.58
  -1   8 -26    9.91    1.63
   1   8 -26    6.53    1.29
  -1   8 -26    8.32    1.45
  -1   8 -26    7.80    1.42
   1  -8 -25   19.25    2.79
  -1   8 -25   18.47    2.48
   1   8 -25   15.39    2.19
  -1   8 -25   15.70    2.29
  -1   8 -25   16.65    2.36
  -1   8 -25   18.48    2.26
   1   8 -25   18.37    2.36
  -1   8 -25   16.63    2.17
   1   8 -25   19.73    2.48
  -1   8 -24    8.44    1.69
  -1   8 -24    7.68    1.61
  -1   8 -24    9.36    1.73
  -1   8 -24    8.74    1.78
   1   8 -24    9.41    1.83
   1   8 -24    8.60    1.75
  -1   8 -24    8.83    1.81
   1  -8 -24   12.45    2.21
   1   8 -24    8.92    1.79
   1   8 -24   10.85    1.97
  -1  -8 -23   10.81    1.95
   1   8 -23    8.33    1.69
  -1   8 -23    7.45    1.83
   1   8 -23    5.05    1.36
   1   8 -23    7.09    1.77
  -1   8 -23    5.66    1.45
  -1   8 -23    6.27    1.70
   1  -8 -23    8.11    1.74
   1   8 -23    6.05    1.43
  -1   8 -23    6.17    1.50
  -1   8 -23    7.90    1.65
   1   8 -22   20.63    2.72
  -1   8 -22   19.63    2.64
   1   8 -22   20.68    2.72
   1   8 -22   21.31    2.49
  -1   8 -22   20.89    2.68
  -1  -8 -22   28.36    2.84
   1  -8 -22   27.54    2.66
   1  -8 -22   26.99    2.93
   1   8 -22   16.34    2.37
  -1   8 -22   19.54    2.51
  -1   8 -22   18.72    2.58
  -1   8 -22   19.96    2.72
   1   8 -22   19.70    2.66
  -1   8 -21   54.12    4.19
  -1   8 -21   54.80    4.48
   1   8 -21   57.83    4.58
   1  -8 -21   71.96    4.28
  -1   8 -21   53.39    4.43
   1   8 -21   60.22    4.33
  -1  -8 -21   78.64   10.07
  -1   8 -21   52.07    4.31
   1  -8 -21   68.66    4.40
   1  -8 -21   68.21    9.25
   1   8 -21   56.10    4.44
  -1   8 -21   56.77    4.43
   1   8 -21   55.64    4.40
  -1  -8 -21   75.21    4.38
   1   8 -21   56.68    4.44
   1   8 -20  239.81    9.21
   1  -8 -20  310.06   18.78
   1   8 -20  229.82    8.97
   1   8 -20  242.38    9.13
  -1   8 -20  242.00    9.37
  -1   8 -20  250.11    9.27
   1  -8 -20  307.94    8.74
  -1   8 -20  248.74    9.44
  -1   8 -20  237.60    9.19
  -1  -8 -20  313.07    8.58
   1   8 -20  243.82    9.17
  -1   8 -20  225.92    8.57
  -1  -8 -20  339.68   19.87
   1   8 -20  245.34    8.71
  -1  -8 -19  208.80    6.79
   1   8 -19  162.69    7.47
   1  -8 -19  202.24    6.81
   1   8 -19  166.67    7.52
   1   8 -19  162.66    7.47
  -1   8 -19  169.35    7.78
   1   8 -19  165.49    7.58
   1  -8 -19  205.28   14.48
   1   8 -19  170.43    7.26
  -1   8 -19  160.43    7.56
  -1  -8 -19  212.08   15.06
  -1   8 -19  158.44    7.16
  -1   8 -19  175.56    7.90
  -1  -8 -18  129.77   11.46
   1   8 -18  113.75    6.20
   1   8 -18  113.38    6.18
   1  -8 -18  137.52    5.46
  -1   8 -18  113.86    6.29
   1  -8 -18  123.65   10.83
   1   8 -18  113.05    5.88
  -1   8 -18  111.76    6.26
   1  -8 -18  124.89   10.81
   1   8 -18  112.85    6.17
  -1   8 -18  110.16    6.26
  -1  -8 -18  132.32   11.16
  -1   8 -18  108.17    5.92
  -1  -8 -18  139.96    5.39
   1   8 -18  112.00    6.21
   1   8 -17   64.93    4.61
   1   8 -17   66.64    4.70
  -1   8 -17   64.64    4.78
  -1  -8 -17   72.89    3.78
  -1   8 -17   63.62    4.66
   1  -8 -17   71.30    3.81
   1  -8 -17   68.38    7.66
   1   8 -17   64.19    4.63
   1   8 -17   61.98    4.53
   1   8 -17   53.71    2.91
  -1  -8 -17   70.90    7.83
  -1  -8 -17   72.22    8.37
  -1   8 -17   60.67    4.35
  -1   8 -17   64.83    4.68
   1   8 -17   65.05    4.44
  -1   8 -16   16.00    2.13
   1   8 -16   15.17    2.11
   1   8 -16   13.03    1.99
  -1   8 -16   15.25    2.17
   1  -8 -16   15.38    1.74
  -1  -8 -16   21.60    4.16
   1   8 -16   12.70    2.01
   1   8 -16   14.55    2.10
   1  -8 -16   15.03    3.49
   1   8 -16   12.57    1.38
  -1   8 -16   13.64    2.11
  -1  -8 -16   17.19    4.16
   1  -8 -16   14.85    3.47
  -1   8 -16   15.41    2.24
  -1   8 -16   15.74    2.28
  -1  -8 -16   17.50    1.85
   1   8 -16   14.96    2.17
   1  -8 -15  151.61   10.82
  -1   8 -15  129.15    6.43
  -1  -8 -15  154.92   10.86
  -1   8 -15  127.59    6.09
   1   8 -15  134.14    6.48
  -1   8 -15  135.71    6.48
   1   8 -15  137.44    6.50
  -1  -8 -15  160.44    5.34
  -1   8 -15  136.01    6.66
   1   8 -15  134.72    6.13
  -1   8 -15  128.74    6.41
  -1   8 -15  131.75    5.92
   1   8 -15  115.52    4.13
   1  -8 -15  153.88    5.25
  -1  -8 -15  158.94   11.14
   1   8 -15  137.80    6.52
   1   8 -15  129.53    6.33
  -1  -8 -14   80.83    7.68
   1  -8 -14   78.82    7.54
   1  -8 -14   83.39    3.75
  -1  -8 -14   79.67    7.64
  -1  -8 -14   81.72    7.15
   1   8 -14   70.02    4.60
  -1   8 -14   80.86    9.66
  -1   8 -14   73.79    4.76
  -1   8 -14   68.76    4.61
   1   8 -14   68.50    8.63
   1   8 -14   70.42    4.52
   1  -8 -13   43.75    5.46
  -1   8 -13   42.16    6.63
   1  -8 -13   42.80    5.42
  -1  -8 -13   44.82    5.58
  -1  -8 -13   42.52    4.99
  -1  -8 -13   45.89    5.73
   1   8 -13   39.83    6.42
   1  -8 -12    3.48    1.79
  -1  -8 -12    3.38    1.60
  -1  -8 -12    2.36    1.63
  -1  -8 -12    3.82    1.60
  -1   8 -12    1.61    0.90
   1  -8 -12    4.66    1.69
   1   8 -12    1.14    1.35
   1  -8 -11  480.54   17.06
   1  -8 -11  470.53   16.85
   1  -8 -11  495.40   17.14
  -1  -8 -11  495.37   17.72
  -1  -8 -11  512.51   18.04
  -1   8 -11  472.18   21.78
  -1  -8 -11  494.29   16.83
  -1  -8 -11  494.84   17.68
   1   8 -11  462.72   20.98
  -1  -8 -10    5.10    1.61
   1   8 -10    4.67    1.68
  -1  -8 -10    8.08    2.27
  -1  -8 -10    7.19    2.10
  -1  -8 -10    6.66    1.83
   1  -8 -10    5.52    1.87
   1  -8 -10    7.09    2.06
   1  -8 -10    7.89    2.12
   1   8 -10    7.14    1.76
  -1   8 -10    7.26    2.70
   1  -8  -9  175.70    9.90
   1   8  -9  169.22    8.70
   1  -8  -9  169.45    9.66
  -1  -8  -9  177.15   10.15
   1  -8  -9  167.12    9.56
  -1  -8  -9  179.64   10.18
   1   8  -9  161.34   11.79
  -1  -8  -9  174.30    9.61
   1  -8  -9  168.46    9.59
  -1  -8  -9  172.84    9.63
  -1   8  -9  162.26   12.10
   1  -8  -8   26.10    3.72
   1  -8  -8   25.47    3.76
   1  -8  -8   23.04    3.46
   1   8  -8   26.28    3.47
  -1  -8  -8   25.69    3.65
  -1   8  -8   20.48    4.17
  -1  -8  -8   25.02    3.78
  -1  -8  -8   26.79    3.69
   1  -8  -8   23.39    3.54
  -1  -8  -8   25.75    3.81
   1   8  -8   23.82    4.45
   1   8  -7  465.49   18.93
   1   8  -7  541.33   15.57
   1  -8  -7  477.59   15.57
  -1  -8  -7  502.09   16.43
  -1  -8  -7  491.82   15.59
  -1  -8  -7  493.45   16.44
  -1  -8  -7  505.45   16.17
  -1   8  -7  462.30   19.49
   1  -8  -7  505.85   16.52
   1  -8  -7  480.92   15.57
   1  -8  -6  283.75   11.71
   1  -8  -6  287.05   11.85
   1   8  -6  323.40   12.02
  -1  -8  -6  284.23   11.66
   1   8  -6  293.38   14.67
  -1   8  -6  275.64   14.68
  -1  -8  -6  294.22   12.22
   1  -8  -6  299.47   12.58
  -1  -8  -6  298.11   12.58
  -1  -8  -5  300.32   12.37
  -1  -8  -5  289.37   11.65
   1   8  -5  295.88   14.26
  -1  -8  -5  295.18   12.33
  -1  -8  -5  289.95   14.75
  -1   8  -5  281.65   14.48
   1  -8  -5  307.00   12.07
   1  -8  -5  304.56   11.97
   1  -8  -5  309.41   12.68
   1  -8  -5  282.35   11.38
  -1  -8  -4  282.00   14.29
   1   8  -4  281.46   13.63
   1  -8  -4  295.57   12.26
   1  -8  -4  267.86   10.93
   1  -8  -4  283.52   11.39
  -1  -8  -4  293.14   12.16
  -1   8  -4  288.01   14.29
   1  -8  -4  298.57   11.69
  -1  -8  -4  314.18   12.02
  -1  -8  -4  285.20   11.95
  -1   8  -4  324.89   11.57
  -1  -8  -3  353.38   15.74
   1  -8  -3  333.75   11.99
  -1   8  -3  398.31   12.77
  -1  -8  -3  352.25   13.24
   1  -8  -3  339.58   13.05
  -1  -8  -3  334.56   12.28
  -1   8  -3  335.52   15.12
   1  -8  -3  335.33   12.26
  -1  -8  -3  317.24   12.46
   1  -8  -3  348.53   15.77
   1   8  -3  330.14   14.47
   1  -8  -2  155.04    8.00
  -1  -8  -2  150.05    8.22
  -1   8  -2  166.90   10.47
   1  -8  -2  164.92    9.03
  -1  -8  -2  165.34   10.55
   1  -8  -2  167.04   10.69
  -1   8  -2  195.38    8.89
   1  -8  -2  164.87    8.50
   1   8  -2  163.91    9.88
  -1  -8  -2  156.51    8.87
  -1  -8  -2  140.63    8.39
  -1  -8  -1 1156.79   27.50
   1  -8  -1 1132.48   27.14
   1  -8  -1 1087.63   23.09
  -1   8  -1 1268.94   22.61
   1   8  -1 1114.33   25.50
   1  -8  -1 1072.46   21.56
  -1  -8  -1 1009.49   21.29
   1  -8  -1 1027.75   20.43
  -1  -8  -1 1016.12   22.92
  -1   8  -1 1143.44   26.82
  -1  -8  -1 1032.64   22.71
  -1  -8   0   39.07    4.21
   1  -8   0   39.54    5.06
   1   8   0   47.92    5.26
   1  -8   0   46.56    4.72
  -1  -8   0   43.29    5.30
  -1  -8   0   38.92    4.49
  -1   8   0   49.86    4.56
  -1  -8   0   39.17    4.57
  -1   8   0   42.76    5.16
   1   8   0   43.39    4.99
   1  -8   0   39.06    3.94
  -1  -8   1 1072.66   23.79
  -1   8   1 1141.63   26.86
   1   8   1 1119.48   25.30
   1  -8   1 1057.98   22.11
   1  -8   1 1018.07   19.54
  -1   8   1 1120.96   26.20
   1   8   1 1122.98   24.94
  -1  -8   1  986.15   21.00
  -1   8   1 1285.08   22.77
  -1  -8   1 1123.27   23.59
   1  -8   1 1151.19   27.02
  -1  -8   1 1181.51   27.75
  -1  -8   2  156.99    8.65
  -1   8   2  164.18    9.98
  -1   8   2  167.23   10.21
   1   8   2  161.36    9.49
  -1  -8   2  181.60   10.95
  -1  -8   2  150.53    8.19
  -1  -8   2  161.05    9.22
   1  -8   2  156.76    8.38
   1  -8   2  151.79    7.34
   1   8   2  170.14    9.49
  -1   8   2  198.65    8.95
   1   8   2  163.97    9.59
   1  -8   2  161.79   10.17
  -1  -8   3  340.61   13.39
  -1  -8   3  380.37   16.13
   1  -8   3  354.54   15.13
  -1   8   3  349.20   14.79
   1   8   3  348.13   13.68
  -1  -8   3  349.90   12.89
   1   8   3  336.16   13.73
  -1  -8   3  304.26   11.71
   1  -8   3  328.85   11.96
   1   8   3  358.13   13.69
  -1   8   3  386.99   12.49
  -1   8   4  289.42   13.48
   1   8   4  293.24   12.82
   1  -8   4  318.29   14.61
  -1  -8   4  330.42   15.57
  -1   8   4  335.10   11.57
   1   8   4  281.32   12.13
  -1  -8   4  300.07   12.50
   1  -8   4  285.79   10.93
  -1  -8   4  289.91   11.61
  -1  -8   5  315.33   12.82
  -1   8   5  346.30   11.79
  -1  -8   5  342.87   16.72
   1  -8   5  335.15   15.69
   1  -8   5  302.60   10.93
  -1  -8   5  303.76   11.67
  -1   8   5  305.15   13.81
   1   8   5  297.25   12.98
   1   8   6  321.53   11.65
   1   8   6  289.00   12.82
   1  -8   6  285.92   10.42
  -1   8   6  294.08   13.61
  -1  -8   6  312.86   16.80
  -1  -8   6  309.81   11.50
   1  -8   6  331.03   16.39
  -1  -8   6  304.65   12.62
   1   8   7  478.07   16.61
  -1  -8   7  507.61   16.39
  -1   8   7  500.92   17.89
   1   8   7  539.55   15.01
  -1  -8   7  469.94   21.82
  -1  -8   7  526.44   14.75
   1  -8   7  499.54   21.46
  -1  -8   8   23.64    5.32
   1  -8   8   22.17    4.66
   1   8   8   21.27    3.56
  -1  -8   8   30.55    3.47
   1   8   8   22.67    3.12
  -1   8   8   22.11    3.72
  -1   8   9  169.97   10.58
   1   8   9  175.33   10.19
  -1  -8   9  144.69   12.96
   1   8   9  172.27    8.48
   1   8  10    7.72    2.17
   1  -8  10    6.32    3.62
  -1   8  10    7.07    2.30
  -1  -8  10    6.80    1.02
  -1  -8  10   11.22    4.16
   1  -8  10    5.63    0.93
   1   8  10    6.19    1.60
   1  -8  11  458.03    8.82
  -1   8  11  509.27   18.75
   1   8  11  501.82   18.04
   1  -8  11  468.17   23.80
  -1  -8  11  482.35    8.72
  -1  -8  11  481.92   24.16
   1   8  12    2.22    1.26
  -1  -8  12    4.02    2.47
  -1   8  12    3.98    1.94
  -1  -8  12    3.94    0.93
   1  -8  12    3.18    0.88
   1  -8  12    0.72    1.55
  -1   8  13   42.06    5.69
   1  -8  13   41.61    2.68
  -1  -8  13   42.66    2.67
   1  -8  13   50.28    7.55
  -1  -8  13   46.54    7.32
   1   8  13   45.74    5.68
  -1  -8  14   58.21    4.77
   1  -8  14   77.16    7.84
   1  -8  14   87.46    9.54
   1   8  14   76.83    7.49
  -1  -8  14   80.54    3.68
   1  -8  14   74.52    3.63
   1  -8  14   62.67    4.97
  -1   8  14   77.81    7.78
  -1   8  15  146.97    5.25
  -1  -8  15  109.11    6.49
   1  -8  15  108.84    6.58
   1   8  15  137.55    4.34
   1  -8  15  148.02   10.85
  -1   8  15  134.90    4.25
  -1   8  15  152.45   11.12
   1   8  15  159.91   10.92
  -1  -8  15  144.01    4.97
   1  -8  15  140.76    4.98
   1  -8  15  118.64    4.69
   1   8  15  145.60    5.08
   1   8  15  143.72    5.18
  -1  -8  15  128.43    4.64
   1  -8  15  136.58    4.69
  -1  -8  16   13.45    1.53
   1  -8  16   11.56    3.14
  -1   8  16   15.41    1.42
   1  -8  16   11.73    2.05
   1  -8  16   16.05    1.63
   1   8  16   15.74    1.46
   1  -8  16   12.88    1.56
   1   8  16   14.88    1.61
  -1  -8  16   11.23    1.96
   1  -8  16   14.78    1.64
  -1   8  16   14.38    1.56
  -1   8  16   15.56    1.72
  -1  -8  16   15.90    1.68
   1   8  16   15.79    1.72
   1  -8  17   69.65    7.83
   1   8  17   64.58    3.60
   1  -8  17   64.27    3.25
   1   8  17   67.88    3.61
  -1  -8  17   58.04    3.23
  -1   8  17   60.97    3.36
   1   8  17   66.00    3.06
  -1   8  17   69.92    3.11
   1  -8  17   61.14    4.87
   1   8  17   67.23    3.67
  -1   8  17   61.53    3.29
  -1   8  17   69.11    3.64
   1   8  17   69.13    3.51
  -1  -8  17   68.30    3.50
  -1  -8  17   58.17    4.69
   1   8  18  121.45    4.96
  -1   8  18  115.65    4.02
   1   8  18  111.47    4.00
   1  -8  18  111.99    4.32
  -1  -8  18  115.94    4.64
  -1  -8  18  102.79    4.40
   1   8  18  115.55    4.86
   1  -8  18  115.52   10.16
  -1   8  18  108.08    4.44
  -1   8  18  126.66    4.92
  -1  -8  18  125.83   10.45
  -1   8  18  119.75    4.73
   1  -8  18  107.02    6.41
  -1  -8  18  114.23    4.37
  -1   8  18  117.94    4.91
  -1  -8  18  102.28    6.12
   1   8  18  122.04    4.89
   1   8  19  182.68    6.08
  -1  -8  19  171.39    5.30
  -1  -8  19  178.98   12.61
  -1   8  19  181.20    5.85
  -1   8  19  189.53    6.23
   1  -8  19  165.14    7.67
  -1  -8  19  150.92    5.34
  -1  -8  19  158.56    7.50
  -1  -8  19  173.18    5.66
  -1   8  19  158.37    5.42
   1   8  19  191.26    6.20
   1  -8  19  177.89   12.75
   1   8  20  274.77    7.43
  -1  -8  20  218.75    6.51
   1   8  20  278.76    7.49
  -1   8  20  220.41    6.42
  -1  -8  20  251.83   15.26
  -1  -8  20  252.07    6.89
  -1   8  20  276.74    7.57
   1  -8  20  240.88   15.02
  -1  -8  20  230.65    8.90
  -1   8  20  257.04    6.97
   1  -8  20  227.26    9.14
  -1   8  21   57.34    3.30
   1   8  21   60.74    3.51
  -1   8  21   65.25    3.76
  -1  -8  21   55.12    4.35
   1   8  21   59.24    3.49
   1  -8  21   54.04    7.13
  -1  -8  21   50.34    6.76
  -1  -8  21   49.41    3.08
   1  -8  21   54.83    4.44
   1  -8  22   19.04    2.57
  -1  -8  22   21.75    2.73
  -1   8  22   21.34    1.98
  -1   8  22   24.02    2.24
   1   8  22   24.21    2.33
   1   8  22   20.42    2.07
   1   8  23    7.62    1.29
  -1  -8  23    6.76    1.55
   1  -8  23    6.00    1.41
  -1   8  23    8.25    1.22
  -1   8  23    8.45    1.46
   1   8  23    7.19    1.30
   1   8  24    9.09    1.30
  -1   8  24   10.46    1.54
   1   8  24    9.94    1.41
   1  -8  24    9.29    1.69
  -1   8  24   10.64    1.38
  -1  -8  24    7.87    1.72
  -1   8  25   16.86    1.61
  -1  -8  25   16.99    2.22
   1  -8  25   15.58    2.18
   1   8  25   19.47    1.93
  -1   8  25   18.37    1.89
   1   8  25   18.09    1.79
   1   8  26   11.40    1.38
  -1  -8  26    9.24    1.50
   1  -8  26    8.90    1.50
  -1   8  26    8.80    1.14
  -1   8  26   10.86    1.42
   1   8  26   10.72    1.30
   1   8  27   56.05    2.87
   1   8  27   57.24    2.98
  -1  -8  27   55.14    3.60
  -1   8  27   62.00    3.13
   1  -8  27   56.41    3.52
   1   8  28    9.18    1.38
   1   8  28    7.42    0.99
  -1  -8  28    8.00    1.34
  -1   8  28    8.18    1.09
   1   8  28    7.79    1.11
   1  -8  28    7.68    1.21
   1   8  29   19.84    1.52
  -1  -8  29   19.97    1.89
   1  -8  29   19.55    1.79
  -1   8  29   20.84    1.60
   1   8  29   16.38    1.34
   1   8  30    8.93    1.19
   1   8  30    7.44    0.86
   1  -8  30    9.07    1.22
  -1  -8  30    6.36    1.00
  -1   8  30   10.50    1.33
   1  -8  30    6.76    0.97
  -1   8  30    6.96    0.86
  -1  -8  31   39.10    2.32
  -1   8  31   37.66    2.22
   1  -8  31   35.33    2.17
  -1  -9 -29    0.86    0.89
   1   9 -29    2.57    0.59
  -1   9 -29    2.78    0.76
  -1   9 -29    2.07    0.64
   1   9 -29    1.80    0.44
   1   9 -28   45.40    2.92
   1   9 -28   47.47    2.83
  -1   9 -28   48.85    3.07
  -1   9 -28   46.03    3.00
   1   9 -28   44.76    2.67
  -1   9 -27    9.07    1.42
   1   9 -27    8.66    1.29
  -1  -9 -27   14.58    2.60
  -1   9 -27    8.72    1.26
   1  -9 -27    9.11    2.04
   1   9 -27    8.94    1.37
  -1   9 -27    9.16    1.47
   1   9 -27    8.35    1.38
   1   9 -26    7.41    1.36
   1   9 -26    7.16    1.30
   1   9 -26    6.49    1.33
  -1   9 -26    8.09    1.55
  -1   9 -26    7.65    1.45
  -1   9 -26    7.06    1.30
   1   9 -25  102.12    5.36
   1   9 -25  109.47    5.41
  -1   9 -25   94.06    4.61
  -1   9 -25  103.97    5.41
   1   9 -25  103.30    5.11
  -1   9 -25  108.52    5.56
  -1   9 -25  108.22    5.17
   1   9 -24    6.25    1.57
  -1   9 -24    4.13    1.12
   1  -9 -24    5.77    1.48
   1   9 -24    2.93    0.84
  -1   9 -24    4.29    1.12
  -1   9 -24    4.45    1.26
  -1   9 -24    4.14    1.28
   1   9 -24    4.07    1.15
   1   9 -23   66.93    4.53
   1   9 -23   61.14    4.28
  -1   9 -23   63.79    4.57
  -1   9 -23   70.47    4.83
  -1   9 -23   64.97    4.41
   1  -9 -23   90.21    4.96
   1  -9 -23   81.74    5.09
  -1  -9 -23   95.18    5.37
  -1   9 -23   57.21    3.92
   1   9 -23   67.17    4.71
   1   9 -22    7.19    1.57
   1  -9 -22   11.39    1.70
   1   9 -22    7.24    1.57
  -1   9 -22    7.65    1.63
  -1   9 -22    7.21    1.41
  -1   9 -22    7.74    1.56
  -1   9 -22    7.40    1.63
  -1  -9 -22   10.52    1.67
   1  -9 -22    8.31    1.59
   1   9 -22    7.03    1.51
   1   9 -21    8.90    1.75
  -1   9 -21    5.75    1.32
   1  -9 -21    7.86    1.44
  -1   9 -21    8.45    1.84
   1   9 -21    5.76    1.54
   1   9 -21    6.07    1.51
  -1   9 -21    6.43    1.53
  -1   9 -21    7.23    1.73
   1  -9 -21    8.46    1.56
  -1  -9 -21    9.98    1.64
   1  -9 -20  150.40   13.05
   1   9 -20  117.81    6.44
   1  -9 -20  147.50    6.06
   1   9 -20  127.68    6.61
   1   9 -20  125.92    6.08
  -1   9 -20  127.50    6.78
  -1   9 -20  121.71    6.13
  -1  -9 -20  157.61    6.14
   1   9 -20  124.23    6.44
  -1   9 -20  113.46    6.36
  -1   9 -20  122.80    6.59
  -1  -9 -20  159.64   13.63
  -1   9 -20  129.61    6.54
  -1  -9 -19    1.88    0.96
  -1  -9 -19    4.32    1.14
  -1   9 -19    3.55    1.09
  -1   9 -19    3.07    1.36
   1   9 -19    2.69    0.95
  -1   9 -19    3.42    1.20
   1   9 -19    1.46    0.80
   1   9 -19    2.68    0.85
  -1   9 -19    3.72    1.21
   1  -9 -19    3.40    2.10
   1   9 -19    2.64    0.98
  -1   9 -19    1.76    0.96
   1  -9 -19    5.24    1.28
   1   9 -18    4.10    1.27
  -1   9 -18    5.86    1.55
   1   9 -18    5.20    1.49
  -1   9 -18    4.60    1.46
   1  -9 -18    6.26    1.26
  -1   9 -18    4.57    1.46
   1   9 -18    5.55    1.58
  -1   9 -18    3.72    1.28
   1  -9 -18    6.21    2.39
  -1   9 -18    4.11    1.28
  -1  -9 -18    9.84    1.43
  -1  -9 -18    5.24    2.58
   1   9 -18    3.43    1.01
   1  -9 -17   62.33    3.65
  -1   9 -17   51.32    3.99
  -1   9 -17   51.42    4.24
   1   9 -17   55.32    4.45
  -1  -9 -17   60.83    3.60
   1   9 -17   54.32    4.30
  -1   9 -17   55.87    4.38
  -1   9 -17   52.11    4.27
  -1   9 -17   53.73    4.37
  -1  -9 -17   62.33    7.52
   1   9 -17   56.51    4.40
   1   9 -17   53.97    4.08
  -1   9 -16  325.11   10.03
   1   9 -16  333.12   10.74
   1   9 -16  345.25   10.21
   1  -9 -16  378.11   18.09
  -1  -9 -16  385.74   18.27
   1   9 -16  324.60   10.33
  -1   9 -16  349.62   11.14
   1  -9 -16  365.26   17.67
  -1  -9 -16  431.44   20.48
   1   9 -16  353.07   10.91
   1  -9 -16  370.96    8.65
  -1   9 -16  341.23   10.83
  -1   9 -16  353.43   10.82
  -1   9 -16  340.49    9.73
  -1  -9 -16  383.63    8.70
  -1   9 -16  332.14   10.73
   1   9 -15    5.32    1.38
   1  -9 -15    5.86    1.10
   1   9 -15    6.17    1.46
   1   9 -15    6.75    1.44
  -1   9 -15    4.51    1.29
  -1  -9 -15    5.05    1.05
   1  -9 -15    6.67    2.41
  -1  -9 -15    3.92    1.76
  -1   9 -15    5.71    1.40
  -1  -9 -15    5.87    2.17
  -1   9 -15    4.96    1.39
  -1   9 -15    3.81    1.24
   1   9 -15    3.41    1.11
  -1   9 -15    5.30    1.47
  -1   9 -15    4.10    1.02
  -1   9 -14  153.97    7.00
   1   9 -14  142.09    6.79
  -1   9 -14  146.04    6.24
   1   9 -14  144.34    6.72
  -1   9 -14  141.80    6.41
  -1   9 -14  147.04    7.00
  -1  -9 -14  174.91   11.86
   1  -9 -14  160.40   11.14
  -1  -9 -14  174.93   11.67
   1   9 -14  132.23    4.15
   1   9 -14  153.40    6.99
   1   9 -14  151.80    6.64
  -1   9 -14  155.85    7.28
   1   9 -14  115.18    4.28
   1  -9 -14  159.82    5.45
   1  -9 -13  187.41   11.80
   1   9 -13  141.26    4.67
  -1   9 -13  188.95    7.69
  -1  -9 -13  197.10   12.08
  -1   9 -13  166.05    6.82
   1   9 -13  179.30    7.15
   1  -9 -13  197.57   12.02
  -1   9 -13  173.99    7.51
   1   9 -13  173.98    7.27
  -1  -9 -13  191.52   11.50
  -1  -9 -13  212.17   12.64
  -1   9 -13  186.71    7.86
   1   9 -13  185.57    7.63
  -1   9 -13  176.82    6.82
   1   9 -13  156.76    4.51
   1   9 -13  179.26    7.60
   1  -9 -13  185.34    5.73
   1   9 -12   32.38    3.13
   1   9 -12   25.23    1.94
  -1   9 -12   31.26    3.20
   1  -9 -12   31.53    4.68
   1   9 -12   30.21    3.10
  -1   9 -12   35.14    3.31
  -1  -9 -12   35.51    5.14
  -1   9 -12   33.54    6.22
   1   9 -12   32.43    3.14
  -1   9 -12   32.52    3.31
   1  -9 -12   34.70    5.00
   1   9 -12   32.57    6.02
  -1  -9 -12   33.84    4.75
  -1  -9 -12   33.43    4.98
  -1  -9 -11   54.25    5.94
   1   9 -11   48.91    7.36
  -1  -9 -11   49.41    5.95
  -1   9 -11   48.50    7.45
  -1  -9 -11   55.86    6.18
   1  -9 -11   51.40    5.84
   1  -9 -11   50.00    5.78
  -1  -9 -11   56.00    6.23
  -1  -9 -10   31.80    4.67
  -1   9 -10   30.98    5.68
  -1  -9 -10   33.46    4.71
   1  -9 -10   31.85    4.62
   1  -9 -10   27.84    4.24
   1   9 -10   31.34    5.64
   1  -9 -10   27.86    4.26
  -1  -9 -10   34.40    4.82
  -1  -9 -10   32.13    4.65
  -1  -9  -9    7.63    2.26
   1  -9  -9    8.68    2.31
  -1   9  -9   12.20    3.65
   1   9  -9   10.53    3.28
   1   9  -9    9.73    2.46
   1  -9  -9    9.42    2.42
  -1  -9  -9    9.07    2.39
   1  -9  -9   10.16    2.54
  -1  -9  -9   11.30    2.78
   1  -9  -8  130.33    8.86
  -1  -9  -8  133.57    8.94
   1   9  -8  139.47    8.61
  -1  -9  -8  138.90    9.25
   1  -9  -8  142.41    9.57
   1  -9  -8  150.35    9.45
   1   9  -8  127.98   11.01
  -1   9  -8  131.14   11.38
  -1  -9  -8  151.52    9.74
   1  -9  -8  135.91    8.98
  -1  -9  -8  129.70    9.11
  -1  -9  -7   61.65    6.15
   1  -9  -7   53.99    5.62
   1  -9  -7   66.21    6.47
  -1  -9  -7   53.29    5.50
  -1  -9  -7   49.23    6.72
   1   9  -7   58.63    7.26
   1  -9  -7   53.25    5.51
  -1  -9  -7   65.31    6.39
  -1  -9  -7   57.78    6.05
  -1   9  -7   56.33    7.28
   1  -9  -7   56.81    5.74
   1   9  -7   63.38    5.82
   1  -9  -6  265.34   12.26
  -1  -9  -6  244.73   14.73
  -1  -9  -6  251.09   11.97
  -1  -9  -6  270.77   12.83
   1   9  -6  293.10   12.48
   1   9  -6  258.35   14.72
   1  -9  -6  264.85   12.89
  -1   9  -6  256.78   15.15
   1  -9  -6  263.11   12.14
  -1  -9  -6  265.64   12.75
  -1  -9  -6  266.73   12.82
  -1  -9  -5  208.45   11.20
   1   9  -5  226.48   10.97
   1  -9  -5  201.91   13.52
  -1  -9  -5  206.69   11.26
  -1   9  -5  202.06   13.13
   1  -9  -5  196.88   10.45
   1  -9  -5  209.97   11.42
  -1  -9  -5  190.49   12.94
   1   9  -5  209.46   13.11
  -1  -9  -5  196.20   10.49
   1  -9  -5  203.39   10.54
   1  -9  -4  114.80    7.83
  -1  -9  -4  120.45   10.17
   1   9  -4  117.67    9.53
   1   9  -4  138.65    8.53
   1  -9  -4  124.27    8.16
  -1  -9  -4  115.87    8.36
   1  -9  -4  119.90    8.62
   1  -9  -4  124.96   10.33
  -1  -9  -4  115.89    8.02
  -1  -9  -4  127.81    8.82
  -1   9  -4  118.36    9.84
   1  -9  -3  164.52    9.36
   1   9  -3  165.96   11.01
   1  -9  -3  177.03   12.18
   1  -9  -3  173.10   10.24
  -1  -9  -3  164.91   11.83
   1  -9  -3  159.72    9.06
  -1  -9  -3  170.49   10.00
   1   9  -3  185.50    9.86
  -1  -9  -3  166.17   10.11
  -1  -9  -3  155.02    9.17
  -1   9  -3  171.59   11.57
   1  -9  -3  160.45    9.18
  -1  -9  -2  133.57    8.96
   1  -9  -2  149.45   11.02
   1  -9  -2  139.04    9.09
   1  -9  -2  126.72    8.03
  -1  -9  -2  133.21    8.51
  -1   9  -2  139.95   10.30
  -1  -9  -2  152.83   11.14
   1   9  -2  137.88    9.88
   1  -9  -2  129.96    8.25
   1  -9  -1  163.55    9.22
  -1   9  -1  163.87   10.95
  -1  -9  -1  180.46   11.90
   1  -9  -1  159.46    9.68
  -1  -9  -1  163.54    9.92
   1  -9  -1  186.27   12.05
   1  -9  -1  153.49    8.60
  -1  -9  -1  147.60    8.90
   1   9  -1  171.86   10.76
   1   9  -1  174.48   11.01
   1   9   0   16.84    3.21
   1  -9   0   16.34    2.81
  -1   9   0   19.43    3.71
  -1  -9   0   16.46    3.07
   1  -9   0   16.52    2.87
  -1  -9   0   14.76    3.34
  -1  -9   0   17.60    3.04
   1   9   0   16.09    3.31
   1  -9   0   18.56    3.28
  -1   9   0   14.14    3.12
   1  -9   0   17.25    3.61
  -1  -9   1  154.87    9.05
  -1  -9   1  184.09   12.08
   1   9   1  164.43   10.27
   1  -9   1  160.79    9.45
   1   9   1  165.83   10.44
   1  -9   1  175.67   11.58
  -1   9   1  165.90   11.01
   1  -9   1  156.00    8.97
   1  -9   1  147.52    8.11
  -1   9   1  163.76   10.70
  -1  -9   1  159.62    9.75
   1   9   2  148.69    9.58
  -1  -9   2  132.17    8.76
   1  -9   2  143.03    8.82
  -1   9   2  144.91   10.23
   1  -9   2  150.41   10.78
   1   9   2  134.94    9.35
  -1  -9   2  167.48   11.64
  -1   9   2  145.56   10.16
  -1  -9   2  131.18    8.28
  -1  -9   3  153.55    8.92
   1  -9   3  168.99    9.41
   1   9   3  188.02    9.76
  -1   9   3  173.29   11.08
   1  -9   3  189.97   12.13
  -1  -9   3  165.64    9.64
  -1  -9   3  191.27   12.58
   1   9   3  169.34   10.46
   1  -9   4  125.31    7.97
  -1   9   4  126.66    9.53
  -1  -9   4  118.91    8.00
   1   9   4  126.18    9.01
   1   9   4  142.32    8.51
  -1  -9   4  148.94   11.57
   1  -9   4  141.97   10.76
   1   9   5  235.89   10.89
   1   9   5  200.83   11.46
  -1   9   5  208.52   12.18
  -1  -9   5  213.83   10.57
   1  -9   5  206.70    9.95
   1  -9   5  227.57   14.21
  -1  -9   5  233.36   15.10
  -1  -9   6  265.36   16.93
  -1   9   6  269.39   14.10
   1   9   6  259.84   13.01
   1  -9   6  260.30   10.95
  -1  -9   6  279.75   11.81
   1   9   6  287.06   12.01
   1  -9   6  294.18   16.88
  -1  -9   7   55.68    3.12
   1   9   7   62.36    5.58
   1  -9   7   57.57    3.22
  -1   9   7   59.75    6.60
   1  -9   7   51.81    7.59
  -1  -9   7   61.02    5.37
  -1  -9   7   56.78    8.34
   1   9   7   62.08    6.38
  -1   9   8  127.69    9.76
  -1  -9   8  139.74    4.95
   1  -9   8  124.36    4.81
  -1  -9   8  109.33   11.81
   1  -9   8  126.94   12.39
   1   9   8  139.88    8.37
   1   9   8  134.36    9.47
   1  -9   9   10.10    1.38
   1   9   9   11.59    2.91
   1   9   9   11.07    2.39
  -1  -9   9   10.41    1.38
   1  -9   9    9.01    3.78
  -1  -9   9    5.10    3.02
  -1   9   9   11.81    2.98
   1   9  10   32.42    4.00
   1   9  10   34.06    4.86
   1  -9  10   30.23    2.40
   1  -9  10   29.63    6.24
  -1  -9  10   31.13    2.38
  -1   9  10   28.92    4.67
  -1  -9  10   23.22    5.97
  -1   9  10   30.70    3.86
  -1  -9  11   54.42    3.09
   1  -9  11   59.17    6.92
   1  -9  11   51.15    8.62
   1   9  11   55.71    6.35
  -1   9  11   57.01    6.67
   1  -9  11   47.02    2.99
   1  -9  12   34.60    2.73
  -1  -9  12   35.99    2.56
   1  -9  12   36.14    5.60
   1   9  12   32.75    2.11
  -1   9  12   29.91    2.03
   1   9  12   33.66    4.97
   1  -9  12   33.84    2.54
   1   9  12   31.83    2.48
  -1  -9  12   27.76    3.55
   1  -9  12   28.38    3.53
  -1   9  12   34.23    2.62
   1  -9  12   35.32    2.44
  -1   9  12   34.29    5.23
  -1  -9  13  141.25    7.85
   1  -9  13  182.43    5.97
   1   9  13  186.37   11.90
   1   9  13  189.22    6.06
   1  -9  13  197.96   13.09
   1  -9  13  185.62    5.79
   1   9  13  177.41    5.80
   1  -9  13  184.32    5.47
  -1   9  13  167.41    4.82
   1   9  13  174.88    4.92
  -1   9  13  190.17    6.19
   1  -9  13  145.48    7.98
  -1  -9  13  184.80    5.82
   1  -9  14  149.80    4.92
  -1   9  14  162.72    5.75
  -1  -9  14  158.94    5.41
  -1   9  14  146.20    4.50
   1   9  14  151.20    5.42
   1  -9  14  150.13    5.23
   1   9  14  162.11    5.61
  -1  -9  14  112.84    7.00
   1  -9  14  159.66   11.80
   1   9  14  153.64    4.68
   1  -9  14  152.45    5.46
   1  -9  14  116.81    7.15
   1   9  15    5.42    1.05
  -1  -9  15    5.04    1.04
  -1  -9  15    5.20    0.94
   1  -9  15    3.41    0.86
  -1  -9  15    4.80    0.91
   1  -9  15    4.70    0.91
   1  -9  15    3.34    0.80
   1   9  15    5.84    1.09
   1  -9  15    5.57    2.39
  -1   9  15    4.84    0.87
   1  -9  15    3.39    1.43
   1   9  15    5.81    0.95
  -1   9  15    4.40    1.02
  -1  -9  15    4.88    1.55
   1  -9  16  278.55   10.82
  -1  -9  16  321.92    7.76
   1   9  16  360.90    7.29
   1  -9  16  346.82   17.98
   1   9  16  376.89    8.50
   1   9  16  351.65    8.40
  -1   9  16  373.91    8.67
   1  -9  16  343.59    7.89
  -1  -9  16  274.83   10.57
  -1   9  16  360.42    7.26
   1  -9  16  348.92    7.57
  -1  -9  16  354.58    8.26
   1  -9  17   48.89    4.46
   1   9  17   58.83    3.38
  -1   9  17   61.43    3.53
   1  -9  17   61.70    7.60
  -1  -9  17   54.75    3.34
  -1  -9  17   50.13    3.09
  -1  -9  17   54.69    7.02
  -1   9  17   57.71    2.87
  -1  -9  17   56.49    3.18
   1   9  17   57.32    3.39
  -1   9  17   55.21    3.31
   1  -9  17   55.89    3.18
   1   9  17   55.16    2.87
  -1  -9  17   44.28    4.22
   1   9  17   53.33    3.24
   1   9  17   54.97    3.38
   1   9  18    5.89    1.10
  -1  -9  18    3.94    0.92
  -1   9  18    4.86    1.00
   1  -9  18    2.65    1.08
   1  -9  18    4.85    1.00
   1   9  18    5.23    1.09
   1  -9  18    4.66    1.93
  -1   9  18    3.99    0.98
  -1  -9  18    4.85    1.46
   1   9  18    4.68    1.07
  -1  -9  18    4.56    1.04
  -1  -9  18    6.99    2.79
   1   9  18    5.52    0.92
  -1  -9  18    4.82    0.92
  -1   9  18    4.76    1.08
   1  -9  19    3.18    1.26
  -1  -9  19    2.35    0.87
  -1   9  19    2.30    0.62
  -1   9  19    2.98    0.86
   1  -9  19    2.27    0.65
  -1  -9  19    3.00    0.93
   1   9  19    3.49    0.93
  -1   9  19    2.04    0.71
  -1  -9  19    2.41    0.66
   1  -9  19    2.26    1.36
   1   9  19    3.43    0.90
  -1  -9  19    2.80    1.07
  -1   9  19    3.27    0.95
   1  -9  20  114.82    6.49
  -1  -9  20  115.02    6.42
   1  -9  20  117.91   10.74
   1   9  20  131.00    5.12
   1  -9  20  126.25    4.61
   1  -9  20  128.10    4.86
  -1  -9  20  135.18   11.26
  -1   9  20  134.11    5.26
   1   9  20  144.13    5.29
  -1  -9  20  122.55    4.53
  -1   9  20  133.85    4.96
  -1   9  21    7.49    1.29
  -1  -9  21    5.95    1.43
  -1   9  21    7.68    1.23
   1   9  21    7.26    1.24
   1  -9  21    6.26    1.50
   1   9  21    7.79    1.27
  -1  -9  22    5.54    1.48
   1  -9  22    5.65    1.35
  -1   9  22    7.37    1.21
   1   9  22    7.94    1.20
   1   9  22    8.27    1.32
  -1   9  22    8.73    1.35
   1   9  23   72.02    3.59
  -1   9  23   80.90    3.90
   1  -9  23   63.46    4.31
  -1   9  23   68.69    3.37
  -1  -9  23   65.22    4.45
   1   9  23   74.88    3.70
   1  -9  24    5.00    1.28
   1   9  24    4.23    0.90
  -1  -9  24    3.17    0.98
  -1   9  24    3.93    0.85
   1   9  24    4.13    0.87
  -1   9  24    5.27    1.08
   1   9  25  115.54    4.28
  -1   9  25  105.10    3.80
   1  -9  25  107.05    4.19
  -1   9  25  115.05    4.38
  -1  -9  25  102.89    5.15
   1   9  25  114.98    4.18
   1  -9  25  101.48    5.01
  -1   9  26    9.31    1.23
   1   9  26    8.52    1.11
   1  -9  26    7.38    1.31
   1   9  26    6.91    1.02
  -1  -9  26    8.92    1.49
   1   9  27   11.87    1.54
  -1   9  27    9.90    1.16
   1   9  27    9.54    1.07
   1  -9  27    9.09    1.35
   1   9  27   10.11    1.16
  -1  -9  27    8.64    1.39
   1  -9  28   57.69    3.28
   1   9  28   57.75    3.13
   1   9  28   48.78    2.33
  -1   9  28   50.56    2.47
   1   9  28   45.66    2.16
   1  -9  28   47.46    2.85
  -1  -9  28   48.42    2.94
   1   9  29    1.66    0.40
   1  -9  29    2.34    0.63
   1   9  29    1.68    0.50
  -1   9  29    2.54    0.54
  -1   9  29    3.20    0.71
   1  -9  29    3.06    0.75
  -1  -9  29    2.45    0.61
  -1  10 -28   10.19    1.26
  -1 -10 -28   13.69    2.38
  -1  10 -28   10.25    1.20
   1 -10 -28   13.17    2.17
   1  10 -28    8.96    1.15
  -1  10 -27    5.16    1.02
  -1  10 -27    5.61    1.04
   1  10 -27    3.39    0.80
   1 -10 -27    6.54    1.68
   1  10 -27    3.33    0.71
   1 -10 -26    7.55    1.91
   1  10 -26    6.87    1.09
   1  10 -26    6.24    1.20
  -1  10 -26    7.25    1.29
  -1  10 -26    7.69    1.32
   1  10 -26    7.15    1.21
  -1  10 -25   12.25    1.53
  -1  10 -25   16.17    2.03
   1  10 -25   15.13    1.78
  -1  10 -25   15.68    1.92
   1  10 -25   15.37    1.84
   1  10 -25   13.28    1.78
  -1  10 -24    9.69    1.59
  -1  10 -24    9.27    1.60
   1  10 -24   10.57    1.63
   1  10 -24    8.41    1.45
  -1  10 -24    9.83    1.50
   1  10 -24    9.69    1.48
   1  10 -23    8.74    1.50
  -1  10 -23    8.09    1.60
   1 -10 -23   10.65    1.72
  -1  10 -23    7.95    1.70
   1  10 -23    9.29    1.70
   1  10 -23    8.80    1.59
  -1  10 -23    9.99    1.64
   1 -10 -23    9.23    1.58
   1 -10 -22   18.45    2.15
   1  10 -22   15.45    2.17
  -1  10 -22   15.69    2.24
   1  10 -22   13.67    1.93
   1 -10 -22   19.94    2.37
  -1  10 -22   15.82    2.14
   1  10 -22   15.15    2.10
  -1  10 -22   13.72    2.11
  -1 -10 -22   21.76    2.19
  -1 -10 -22   17.82    2.17
  -1 -10 -21   19.89    2.23
  -1  10 -21   14.04    2.21
  -1  10 -21   13.72    2.12
   1 -10 -21   20.28    2.19
   1 -10 -21   19.01    2.25
   1  10 -21   15.64    2.30
   1  10 -21   15.80    2.18
  -1  10 -21   15.35    2.14
  -1 -10 -21   22.01    2.18
   1  10 -21   13.55    1.99
   1  10 -20    1.65    0.84
  -1 -10 -20    1.65    0.72
  -1  10 -20    1.73    0.60
   1  10 -20    0.92    0.62
  -1  10 -20    2.41    1.10
  -1  10 -20    2.66    0.96
   1 -10 -20    2.45    0.99
  -1  10 -20    2.33    1.03
   1  10 -20    2.94    0.98
   1 -10 -20    2.24    0.81
  -1  10 -19   13.58    2.21
   1  10 -19   13.81    2.24
  -1  10 -19   12.99    1.94
   1  10 -19   16.78    2.40
   1  10 -19   12.08    1.96
  -1  10 -19   12.12    2.00
  -1  10 -19   14.49    2.28
  -1 -10 -19   15.65    1.89
   1 -10 -19   15.43    1.95
   1  10 -18   20.57    2.62
  -1  10 -18   19.60    2.37
  -1 -10 -18   26.57    2.40
   1  10 -18   21.65    2.65
  -1  10 -18   21.54    2.69
  -1  10 -18   21.23    2.75
  -1 -10 -18   24.14    4.91
   1 -10 -18   27.74    2.50
  -1  10 -18   23.06    2.93
   1  10 -18   19.86    2.68
   1  10 -18   19.33    2.36
   1 -10 -18   23.15    4.74
  -1  10 -17  125.83    6.45
   1  10 -17  121.93    6.38
   1  10 -17  116.74    5.86
  -1  10 -17  110.47    6.29
  -1 -10 -17  132.06    5.27
   1  10 -17  111.89    6.26
  -1 -10 -17  130.75   11.05
   1  10 -17  112.52    6.05
   1 -10 -17  131.40    5.29
  -1  10 -17  121.22    6.61
  -1  10 -17  104.93    5.58
   1  10 -16   25.28    2.96
  -1  10 -16   26.66    3.16
  -1  10 -16   25.99    3.05
   1  10 -16   26.66    2.99
  -1 -10 -16   30.17    2.45
   1 -10 -16   30.52    2.54
  -1 -10 -16   24.80    4.60
   1 -10 -16   28.95    5.16
   1  10 -16   28.71    2.89
  -1  10 -16   28.43    3.11
   1  10 -16   25.97    2.93
  -1  10 -16   25.21    2.74
  -1  10 -15  164.11    6.63
  -1  10 -15  152.67    7.34
  -1  10 -15  166.09    7.43
   1 -10 -15  182.99   12.50
  -1 -10 -15  177.94    6.00
   1  10 -15  164.15    7.26
  -1  10 -15  147.00    6.56
   1  10 -15  168.00    7.51
  -1 -10 -15  184.23   12.59
   1 -10 -15  174.05    5.92
   1  10 -15  160.56    7.47
   1  10 -15  146.12    5.76
  -1  10 -15  169.27    7.82
   1  10 -15  167.51    6.98
  -1  10 -14   84.76    4.73
   1  10 -14   87.47    5.25
  -1 -10 -14   95.96    9.07
[truncated: 3,928,775 more chars]
